# Supplementary material for: DNA methylation analysis reveals local changes in resistant and susceptible soybean lines in response to Phytophthora sansomeana
Source: G3 (Bethesda). 2024 Aug 14;14(10):jkae191. doi: 10.1093/g3journal/jkae191 (PMC11457093; doi:10.1093/g3journal/jkae191)
Supplement: jkae191_Supplementary_Data [file jkae191_supplementary_data.zip]

Archive with 2 entries (2 files):
- Supplementary_Figures_G3-2024-405239.pptx
- Supplementary_Tables_G3-2024-405239.xlsx
