# Supplementary material for: DNA methylation analysis reveals local changes in resistant and susceptible soybean lines in response to Phytophthora sansomeana
Source: G3 (Bethesda). 2024 Aug 14;14(10):jkae191. doi: 10.1093/g3journal/jkae191 (PMC11457093; doi:10.1093/g3journal/jkae191)
Supplement: jkae191_Supplementary_Data [file jkae191_supplementary_data.zip › Supplementary_Tables_G3-2024-405239.xlsx]

## Sheet: Table S1
Supplementary Table 1. The summary of raw reads and mapped reads in different samples.
Line	Sample name	Sample information	Raw reads	Mapping efficiency	Uniquely mapped reads	Nonuniquely mapped reads
Colfax	cf_4_c1	rep1, 4 hpi, control (mock inoculation)	23069056	0.506	11662357	789725
	cf_4_c2	rep2, 4 hpi, control (mock inoculation)	24983272	0.473	11824135	852309
	cf_4_t1	rep1, 4 hpi, treatment (pathogen inoculation)	26028936	0.478	12429543	847066
	cf_4_t2	rep2, 4 hpi, treatment (pathogen inoculation)	25197649	0.482	12145455	937591
	cf_16_c1	rep1, 16 hpi, control (mock inoculation)	24499702	0.483	11834950	1025372
	cf_16_c2	rep2, 16 hpi, control (mock inoculation)	23302139	0.513	11963049	879085
	cf_16_t1	rep1, 16 hpi, treatment (pathogen inoculation)	13336226	0.525	7002379	540254
	cf_16_t2	rep2, 16 hpi, treatment (pathogen inoculation)	21599000	0.484	10454820	784773
Williams 82	wm_4_c1	rep1, 4 hpi, control (mock inoculation)	24608498	0.51	12545668	788057
	wm_4_c2	rep2, 4 hpi, control (mock inoculation)	22001507	0.566	12443288	872438
	wm_4_t1	rep1, 4 hpi, treatment (pathogen inoculation)	23117553	0.508	11746405	756504
	wm_4_t2	rep2, 4 hpi, treatment (pathogen inoculation)	31561780	0.536	16904770	1184239
	wm_16_c1	rep1, 16 hpi, control (mock inoculation)	25894272	0.517	13399107	944423
	wm_16_c2	rep2, 16 hpi, control (mock inoculation)	23884658	0.543	12961122	869391
	wm_16_t1	rep1, 16 hpi, treatment (pathogen inoculation)	29207357	0.497	14502479	1013491
	wm_16_t2	rep2, 16 hpi, treatment (pathogen inoculation)	27677254	0.513	14185860	941907

## Sheet: Table S2
Supplementary Table 2. List of DMRs associated with DEGs
DMR name	Chr.	Start	End	mean_methylation	Inoculated	Control	Line	Time point	Cytosine	Location	DEG	Chr.	Start	End	log2FoldChange	pvalue	padj	Annotation
Gm01_57913473_57913723	Gm01	57913473	57913723	0.442308	0.64103	0.19872	colfax	16h	CHG	gene body	Glyma.01G245700	Gm01	57900411	57925526	1.18654	0.00045841	0.00629241	DNAJ heat shock N-terminal domain-containing protein
Gm17_24557274_24557742	Gm17	24557274	24557742	0.403333	0.5	0.096667	colfax	16h	CHG	gene body	Glyma.17G188300	Gm17	24543198	24568225	1.37778	2.92e-10	1.58e-08	ABC1 family protein
Gm04_39653157_39653342	Gm04	39653157	39653342	0.425	1	0.575	colfax	16h	CHG	2 kb down	Glyma.04G164100	Gm04	39651271	39653270	0.782642	0.00593588	0.0496842	Leucine-rich repeat (LRR) family protein
Gm08_30159827_30160000	Gm08	30159827	30160000	-0.440833	0.4	0.84083	colfax	16h	CHG	gene body	Glyma.08G264900	Gm08	30127483	30185381	-1.31925	0.00084101	0.0104844	phototropin 2
Gm15_21817270_21817469	Gm15	21817270	21817469	-0.441667	0.30833	0.75	colfax	16h	CHG	gene body	Glyma.15G192700	Gm15	21791622	21819803	-0.872498	0.00022921	0.0035179	Outer arm dynein light chain 1 protein
Gm05_7010295_7011117	Gm05	7010295	7011117	-0.435897	0.26282	0.69872	colfax	16h	CHG	2 kb up	Glyma.05G068000	Gm05	7008765	7010764	2.30236	1.11e-05	0.00024865	chloroplast beta-amylase
Gm09_41727484_41728127	Gm09	41727484	41728127	-0.675	0.15	0.825	colfax	16h	CHG	2 kb up	Glyma.09G183100	Gm09	41726713	41728712	0.887809	0.00533986	0.045767	associated molecule with the SH3 domain of STAM 1
Gm01_745219_745251	Gm01	745219	745251	0.316667	0.31667	0	colfax	16h	CHH	gene body	Glyma.01G007300	Gm01	739535	746845	2.84323	1.15e-18	1.6e-16	hexokinase 2
Gm01_1036131_1036153	Gm01	1036131	1036153	0.333333	0.33333	0	colfax	16h	CHH	gene body	Glyma.01G010700	Gm01	1033953	1038387	9.54709	2.01e-07	6.76e-06	NB-ARC domain-containing disease resistance protein
Gm01_1126630_1126660	Gm01	1126630	1126660	0.416667	0.41667	0	colfax	16h	CHH	gene body	Glyma.01G011600	Gm01	1126603	1131287	11.2056	2.25e-12	1.62e-10	Mono-/di-acylglycerol lipase, N-terminal;Lipase, class 3
Gm01_5877000_5877152	Gm01	5877000	5877152	0.45	0.45	0	colfax	16h	CHH	gene body	Glyma.01G050100	Gm01	5876302	5878515	-1.70038	6.47e-05	0.00119086	expansin A1
Gm01_9675316_9675377	Gm01	9675316	9675377	0.279167	0.27917	0	colfax	16h	CHH	gene body	Glyma.01G064600	Gm01	9673151	9677237	1.44576	2e-05	0.00042518	ACT domain repeat 4
Gm01_40118503_40118692	Gm01	40118503	40118692	0.233333	0.23333	0	colfax	16h	CHH	gene body	Glyma.01G114400	Gm01	40117017	40120009	1.75116	2.37e-06	6.34e-05	Plant protein of unknown function (DUF247)
Gm01_52963473_52963506	Gm01	52963473	52963506	0.45	0.45	0	colfax	16h	CHH	gene body	Glyma.01G183200	Gm01	52962601	52965188	-2.4616	2.04e-11	1.31e-09	Reticulan like protein B13
Gm01_53322063_53322102	Gm01	53322063	53322102	0.35	0.35	0	colfax	16h	CHH	gene body	Glyma.01G186800	Gm01	53321096	53322142	-1.81367	6.32e-14	5.62e-12	ralf-like 34
Gm01_56502409_56502431	Gm01	56502409	56502431	0.2075	0.22417	0.016667	colfax	16h	CHH	gene body	Glyma.01G225200	Gm01	56493979	56502790	0.91461	3.48e-06	8.99e-05	AMP-dependent synthetase and ligase family protein
Gm01_56554616_56554769	Gm01	56554616	56554769	0.4	0.4	0	colfax	16h	CHH	gene body	Glyma.01G225800	Gm01	56552737	56556969	1.3493	8.45e-05	0.00150699	UDP-D-glucose/UDP-D-galactose 4-epimerase 5
Gm01_57236038_57236118	Gm01	57236038	57236118	0.416667	0.45	0.033333	colfax	16h	CHH	gene body	Glyma.01G235600	Gm01	57234235	57236213	2.57214	1.53e-38	7.13e-36	12-oxophytodienoate reductase 2
Gm01_57267874_57267901	Gm01	57267874	57267901	0.216667	0.21667	0	colfax	16h	CHH	gene body	Glyma.01G236300	Gm01	57267714	57272808	-1.16071	0.00037685	0.0053405	Tesmin/TSO1-like CXC domain-containing protein
Gm02_2112437_2112480	Gm02	2112437	2112480	0.3125	0.3125	0	colfax	16h	CHH	gene body	Glyma.02G023800	Gm02	2112379	2114197	1.55212	1.11e-05	0.00024863	Disease resistance protein (TIR-NBS-LRR class) family
Gm02_4760833_4761018	Gm02	4760833	4761018	0.225	0.25	0.025	colfax	16h	CHH	gene body	Glyma.02G052000	Gm02	4756529	4762582	8.1099	0.00036055	0.00515374	S-adenosyl-L-methionine-dependent methyltransferases superfamily protein
Gm02_5524705_5524855	Gm02	5524705	5524855	0.325	0.325	0	colfax	16h	CHH	gene body	Glyma.02G061100	Gm02	5523749	5526227	-1.2644	8.82e-05	0.00156673	photosystem II subunit O-2
Gm02_6522521_6522812	Gm02	6522521	6522812	0.225	0.225	0	colfax	16h	CHH	gene body	Glyma.02G075100	Gm02	6520335	6523929	1.02307	2.5e-07	8.26e-06	sucrose-proton symporter 2
Gm02_14473896_14473999	Gm02	14473896	14473999	0.4	0.4	0	colfax	16h	CHH	gene body	Glyma.02G135700	Gm02	14466986	14485702	-1.65552	4.83e-05	0.00092234	phragmoplast orienting kinesin 2
Gm02_14673064_14673089	Gm02	14673064	14673089	0.25	0.40909	0.15909	colfax	16h	CHH	gene body	Glyma.02G137700	Gm02	14666862	14691684	1.19368	0.00143384	0.0161225	C2 domain-containing protein / GRAM domain-containing protein
Gm02_15082286_15082331	Gm02	15082286	15082331	0.248333	0.325	0.076667	colfax	16h	CHH	gene body	Glyma.02G141900	Gm02	15080848	15089827	7.6464	0.00237729	0.024177	alpha/beta-Hydrolases superfamily protein
Gm02_32870404_32870511	Gm02	32870404	32870511	0.35	0.35	0	colfax	16h	CHH	gene body	Glyma.02G181500	Gm02	32867904	32881370	1.1894	9.14e-06	0.00020989	exostosin family protein
Gm02_39094816_39094923	Gm02	39094816	39094923	0.35	0.35	0	colfax	16h	CHH	gene body	Glyma.02G196500	Gm02	39091419	39096777	0.695066	0.0035928	0.0332945	BEL1-like homeodomain 1
Gm02_43832772_43832814	Gm02	43832772	43832814	0.25	0.26667	0.016667	colfax	16h	CHH	gene body	Glyma.02G232600	Gm02	43830160	43834380	2.04961	1.22e-08	5.2e-07	WRKY DNA-binding protein 33
Gm03_32046936_32047121	Gm03	32046936	32047121	0.395833	0.39583	0	colfax	16h	CHH	gene body	Glyma.03G108000	Gm03	32036865	32054158	2.02814	0.00010345	0.0017944
Gm03_36500313_36500371	Gm03	36500313	36500371	0.5025	0.55	0.0475	colfax	16h	CHH	gene body	Glyma.03G137100	Gm03	36490438	36507450	1.16767	3.27e-08	1.29e-06	Insulinase (Peptidase family M16) family protein
Gm03_45145323_45145541	Gm03	45145323	45145541	0.325	0.35	0.025	colfax	16h	CHH	gene body	Glyma.03G241500	Gm03	45141709	45146443	2.5698	1.41e-30	4.41e-28	Major facilitator superfamily protein
Gm04_4505071_4505137	Gm04	4505071	4505137	0.4	0.4	0	colfax	16h	CHH	gene body	Glyma.04G055801	Gm04	4503430	4506648	-1.66279	4.01e-05	0.00078301	NA
Gm04_4834860_4835159	Gm04	4834860	4835159	0.425	0.425	0	colfax	16h	CHH	gene body	Glyma.04G059000	Gm04	4831979	4836705	1.02437	0.00084535	0.0105262	HOPW1-1-interacting 2
Gm04_32212915_32212936	Gm04	32212915	32212936	0.204167	0.20417	0	colfax	16h	CHH	gene body	Glyma.04G151000	Gm04	32212799	32216221	7.39119	0.00560153	0.0474973	Homeodomain-like superfamily protein
Gm04_38497977_38498133	Gm04	38497977	38498133	0.455882	0.45588	0	colfax	16h	CHH	gene body	Glyma.04G160100	Gm04	38498081	38501914	-0.70774	0.00421985	0.0378384	COBRA-like extracellular glycosyl-phosphatidyl inositol-anchored protein family
Gm04_46193410_46193438	Gm04	46193410	46193438	0.2	0.275	0.075	colfax	16h	CHH	gene body	Glyma.04G200900	Gm04	46185854	46194657	-1.0681	6.34e-06	0.00015325	Glycosyl hydrolase family 38 protein
Gm04_48173085_48173129	Gm04	48173085	48173129	0.55	0.6	0.05	colfax	16h	CHH	gene body	Glyma.04G222900	Gm04	48166329	48175272	-0.972624	0.0011473	0.0134597	Nucleic acid-binding, OB-fold-like protein
Gm05_4465398_4465429	Gm05	4465398	4465429	0.475	0.475	0	colfax	16h	CHH	gene body	Glyma.05G048800	Gm05	4462607	4467696	0.750294	0.00401355	0.0363379	Zinc finger, C3HC4 type (RING finger) family protein
Gm05_4557677_4557702	Gm05	4557677	4557702	0.233333	0.23333	0	colfax	16h	CHH	gene body	Glyma.05G049700	Gm05	4556769	4558866	8.27423	0.00017124	0.00274709	MATE efflux family protein
Gm05_5125286_5125432	Gm05	5125286	5125432	0.311667	0.31167	0	colfax	16h	CHH	gene body	Glyma.05G055100	Gm05	5124504	5127032	1.46554	6.95e-14	6.14e-12	Bifunctional inhibitor/lipid-transfer protein/seed storage 2S albumin superfamily protein
Gm05_5320681_5320741	Gm05	5320681	5320741	0.2	0.25	0.05	colfax	16h	CHH	gene body	Glyma.05G056500	Gm05	5311968	5320985	-1.19509	0.00069773	0.00893711	adenine phosphoribosyl transferase 4
Gm05_5658350_5658597	Gm05	5658350	5658597	0.3	0.3	0	colfax	16h	CHH	gene body	Glyma.05G059300	Gm05	5650751	5658763	1.3033	0.00019208	0.00303258	Nucleotide-diphospho-sugar transferases superfamily protein
Gm05_30721734_30721775	Gm05	30721734	30721775	0.2	0.2	0	colfax	16h	CHH	gene body	Glyma.05G115700	Gm05	30721448	30727025	0.941413	0.00022311	0.00344017	RING domain ligase2
Gm05_33644481_33644536	Gm05	33644481	33644536	0.625	0.625	0	colfax	16h	CHH	gene body	Glyma.05G142500	Gm05	33642993	33649684	8.06862	0.00042759	0.00593796	inositol transporter 2
Gm05_34825654_34825754	Gm05	34825654	34825754	0.336806	0.45833	0.12153	colfax	16h	CHH	gene body	Glyma.05G154600	Gm05	34824197	34825712	-0.932526	0.00091937	0.0112552	Bifunctional inhibitor/lipid-transfer protein/seed storage 2S albumin superfamily protein
Gm05_38117098_38117134	Gm05	38117098	38117134	0.241667	0.24167	0	colfax	16h	CHH	gene body	Glyma.05G196800	Gm05	38109655	38118194	1.78368	8.59e-12	5.83e-10	MAC/Perforin domain-containing protein
Gm05_39152527_39152674	Gm05	39152527	39152674	0.4125	0.4125	0	colfax	16h	CHH	gene body	Glyma.05G209100	Gm05	39151086	39154197	2.22369	5.19e-05	0.00097909	hydroxyproline-rich glycoprotein family protein
Gm05_40610901_40610945	Gm05	40610901	40610945	0.275	0.275	0	colfax	16h	CHH	gene body	Glyma.05G227400	Gm05	40605827	40611389	1.10389	3.17e-05	0.00063446	NADP-malic enzyme 4
Gm06_15429271_15429350	Gm06	15429271	15429350	0.465278	0.5	0.034722	colfax	16h	CHH	gene body	Glyma.06G181400	Gm06	15429005	15442262	-1.59562	0.00258786	0.0258647
Gm06_36826637_36826686	Gm06	36826637	36826686	0.213889	0.25278	0.038889	colfax	16h	CHH	gene body	Glyma.06G233600	Gm06	36821737	36834033	7.70917	0.00205533	0.0215621	glutamate receptor 2.7
Gm06_49943980_49944276	Gm06	49943980	49944276	0.225	0.24167	0.016667	colfax	16h	CHH	gene body	Glyma.06G315100	Gm06	49941138	49947340	3.72089	6.01e-36	2.48e-33	aminophospholipid ATPase 1
Gm07_1358239_1358256	Gm07	1358239	1358256	0.3	0.3	0	colfax	16h	CHH	gene body	Glyma.07G016800	Gm07	1357998	1360033	-1.88142	0.00032373	0.00471064	GATA transcription factor 9
Gm07_6212398_6212475	Gm07	6212398	6212475	0.25	0.28846	0.038462	colfax	16h	CHH	gene body	Glyma.07G070200	Gm07	6212027	6214049	-2.44338	0.00188402	0.0200842	cyclin-dependent kinase B2;2
Gm07_7599795_7599832	Gm07	7599795	7599832	0.23	0.23	0	colfax	16h	CHH	gene body	Glyma.07G083900	Gm07	7598198	7600983	4.36727	2.83e-20	4.46e-18	Phosphorylase superfamily protein
Gm07_8304901_8305017	Gm07	8304901	8305017	0.2425	0.2425	0	colfax	16h	CHH	gene body	Glyma.07G090300	Gm07	8301639	8307578	0.88036	0.00435567	0.0388371	aluminum-activated malate transporter 9
Gm07_8909990_8910027	Gm07	8909990	8910027	0.375	0.7	0.325	colfax	16h	CHH	gene body	Glyma.07G096500	Gm07	8902409	8910293	-1.313	0.00293085	0.0284638	ATP binding microtubule motor family protein
Gm07_9692306_9692702	Gm07	9692306	9692702	0.2875	0.3	0.0125	colfax	16h	CHH	gene body	Glyma.07G102900	Gm07	9691525	9694556	-1.29369	5.67e-05	0.00106158	Galactose mutarotase-like superfamily protein
Gm07_13871277_13871435	Gm07	13871277	13871435	0.255	0.305	0.05	colfax	16h	CHH	gene body	Glyma.07G120900	Gm07	13865079	13872630	3.03528	6.5e-15	6.39e-13	DYNAMIN-like 1E
Gm07_34876474_34876572	Gm07	34876474	34876572	0.338542	0.375	0.036458	colfax	16h	CHH	gene body	Glyma.07G179900	Gm07	34868600	34880605	3.01287	1.49e-08	6.22e-07	2-oxoglutarate (2OG) and Fe(II)-dependent oxygenase superfamily protein
Gm07_34869908_34869962	Gm07	34869908	34869962	0.35	0.475	0.125	colfax	16h	CHH	gene body	Glyma.07G179900	Gm07	34868600	34880605	3.01287	1.49e-08	6.22e-07	2-oxoglutarate (2OG) and Fe(II)-dependent oxygenase superfamily protein
Gm07_34872183_34872240	Gm07	34872183	34872240	0.416667	0.49359	0.076923	colfax	16h	CHH	gene body	Glyma.07G179900	Gm07	34868600	34880605	3.01287	1.49e-08	6.22e-07	2-oxoglutarate (2OG) and Fe(II)-dependent oxygenase superfamily protein
Gm07_35266330_35266407	Gm07	35266330	35266407	0.2125	0.25	0.0375	colfax	16h	CHH	gene body	Glyma.07G180900	Gm07	35264617	35268646	-1.12244	0.00036515	0.00520666	Phototropic-responsive NPH3 family protein
Gm07_36391912_36392050	Gm07	36391912	36392050	0.229167	0.22917	0	colfax	16h	CHH	gene body	Glyma.07G192700	Gm07	36389884	36396653	2.87352	0.0035691	0.0331234	serine carboxypeptidase-like 31
Gm07_37490514_37490552	Gm07	37490514	37490552	0.2	0.2	0	colfax	16h	CHH	gene body	Glyma.07G202300	Gm07	37488903	37491290	3.363	3.11e-45	2.43e-42	cytochrome P450, family 93, subfamily D, polypeptide 1
Gm08_673535_673555	Gm08	673535	673555	0.216667	0.21667	0	colfax	16h	CHH	gene body	Glyma.08G008600	Gm08	671561	681002	-1.15064	0.00087478	0.0108319	dual specificity protein phosphatase family protein
Gm08_676685_676980	Gm08	676685	676980	0.325	0.4	0.075	colfax	16h	CHH	gene body	Glyma.08G008600	Gm08	671561	681002	-1.15064	0.00087478	0.0108319	dual specificity protein phosphatase family protein
Gm08_4530185_4530206	Gm08	4530185	4530206	0.3225	0.3625	0.04	colfax	16h	CHH	gene body	Glyma.08G059300	Gm08	4527809	4534521	1.41268	5.09e-08	1.94e-06	NAD(P)H dehydrogenase B2
Gm08_6653739_6653760	Gm08	6653739	6653760	0.375	0.40833	0.033333	colfax	16h	CHH	gene body	Glyma.08G087700	Gm08	6652969	6657018	-0.896985	0.00427351	0.0382514	methyltransferases
Gm08_8733478_8733633	Gm08	8733478	8733633	0.325	0.35	0.025	colfax	16h	CHH	gene body	Glyma.08G113900	Gm08	8733455	8737554	-1.06853	0.00070861	0.0090441	O-Glycosyl hydrolases family 17 protein
Gm08_9277795_9278110	Gm08	9277795	9278110	0.3125	0.375	0.0625	colfax	16h	CHH	gene body	Glyma.08G120302	Gm08	9272723	9283063	-1.75424	1.28e-06	3.65e-05	NA
Gm08_12479247_12479262	Gm08	12479247	12479262	0.2	0.2	0	colfax	16h	CHH	gene body	Glyma.08G159900	Gm08	12475546	12480658	-1.5836	0.00037591	0.00533067	ATP-citrate lyase A-1
Gm08_17808223_17808539	Gm08	17808223	17808539	0.2	0.25	0.05	colfax	16h	CHH	gene body	Glyma.08G218200	Gm08	17803813	17812656	2.5724	6.62e-07	2.03e-05	NRAMP metal ion transporter 6
Gm08_35107493_35107909	Gm08	35107493	35107909	0.338542	0.53125	0.19271	colfax	16h	CHH	gene body	Glyma.08G272500	Gm08	35106495	35110923	-1.10916	0.00167959	0.0183329	Polyketide cyclase/dehydrase and lipid transport superfamily protein
Gm08_35108081_35108161	Gm08	35108081	35108161	0.216667	0.4	0.18333	colfax	16h	CHH	gene body	Glyma.08G272500	Gm08	35106495	35110923	-1.10916	0.00167959	0.0183329	Polyketide cyclase/dehydrase and lipid transport superfamily protein
Gm08_42972526_42972545	Gm08	42972526	42972545	0.35	0.35	0	colfax	16h	CHH	gene body	Glyma.08G315900	Gm08	42970489	42974375	2.0164	9.87e-10	4.94e-08	peptide met sulfoxide reductase 4
Gm08_45668762_45668934	Gm08	45668762	45668934	0.453125	0.75	0.29688	colfax	16h	CHH	gene body	Glyma.08G348500	Gm08	45667029	45675598	-1.62877	0.00044939	0.0061986	UDP-glycosyltransferase 73B4
Gm09_3308533_3308608	Gm09	3308533	3308608	0.5	0.5	0	colfax	16h	CHH	gene body	Glyma.09G039900	Gm09	3307877	3310734	8.27126	5.41e-06	0.00013252	COBRA-like protein-7 precursor
Gm09_4668324_4668371	Gm09	4668324	4668371	0.233333	0.23333	0	colfax	16h	CHH	gene body	Glyma.09G053400	Gm09	4667355	4675449	7.63112	0.00278443	0.0273828	Ankyrin repeat family protein
Gm09_7441673_7441739	Gm09	7441673	7441739	0.216667	0.25	0.033333	colfax	16h	CHH	gene body	Glyma.09G072200	Gm09	7436392	7445095	0.89121	0.00172204	0.0186683	Transcriptional factor B3 family protein / auxin-responsive factor AUX/IAA-related
Gm09_32035566_32035586	Gm09	32035566	32035586	0.275	0.275	0	colfax	16h	CHH	gene body	Glyma.09G126300	Gm09	32035184	32044033	0.982571	0.00046194	0.00632292	plastidic pyruvate kinase beta subunit 1
Gm09_35274670_35274846	Gm09	35274670	35274846	0.416667	0.5	0.083333	colfax	16h	CHH	gene body	Glyma.09G138100	Gm09	35269428	35276645	3.75041	3.28e-32	1.13e-29	AMP-dependent synthetase and ligase family protein
Gm09_40600050_40600160	Gm09	40600050	40600160	0.425	0.475	0.05	colfax	16h	CHH	gene body	Glyma.09G172100	Gm09	40599143	40600902	3.31917	6.12e-08	2.3e-06	CYS, MET, PRO, and GLY protein 1
Gm09_41474840_41475186	Gm09	41474840	41475186	0.466667	0.625	0.15833	colfax	16h	CHH	gene body	Glyma.09G180800	Gm09	41473022	41480448	-1.26128	6.73e-05	0.0012321	Reticulon family protein
Gm09_42304856_42304898	Gm09	42304856	42304898	0.333333	0.33333	0	colfax	16h	CHH	gene body	Glyma.09G189300	Gm09	42298796	42306286	1.37548	3.66e-09	1.7e-07	aldehyde dehydrogenase 2C4
Gm09_42494011_42494098	Gm09	42494011	42494098	0.325	0.325	0	colfax	16h	CHH	gene body	Glyma.09G191300	Gm09	42492497	42496723	1.1152	0.00011666	0.00198666	proline extensin-like receptor kinase 1
Gm09_43509045_43509076	Gm09	43509045	43509076	0.225694	0.58681	0.36111	colfax	16h	CHH	gene body	Glyma.09G202000	Gm09	43506073	43512558	-1.03759	0.00017342	0.00277684	serine transhydroxymethyltransferase 1
Gm09_45973390_45973652	Gm09	45973390	45973652	0.243056	0.375	0.13194	colfax	16h	CHH	gene body	Glyma.09G232700	Gm09	45972342	45974361	-0.877811	0.00129956	0.0148699	EXORDIUM like 3
Gm09_48081015_48081090	Gm09	48081015	48081090	0.366667	0.38333	0.016667	colfax	16h	CHH	gene body	Glyma.09G258000	Gm09	48080195	48083914	3.14331	6.42e-28	1.68e-25	cysteine synthase C1
Gm09_48707695_48707781	Gm09	48707695	48707781	0.375	0.4	0.025	colfax	16h	CHH	gene body	Glyma.09G265500	Gm09	48703342	48708060	1.26257	0.00023739	0.00361882	shaggy-like protein kinase 32
Gm10_2510232_2510694	Gm10	2510232	2510694	0.25	0.25	0	colfax	16h	CHH	gene body	Glyma.10G028900	Gm10	2504570	2514988	2.95174	1.1e-22	2e-20	sulfate transporter 3;1
Gm10_2979445_2979509	Gm10	2979445	2979509	0.25	0.25	0	colfax	16h	CHH	gene body	Glyma.10G034400	Gm10	2970765	2992603	-0.993493	0.00398943	0.0361578	Myosin family protein with Dil domain
Gm10_2984494_2984660	Gm10	2984494	2984660	0.281227	0.5	0.21877	colfax	16h	CHH	gene body	Glyma.10G034400	Gm10	2970765	2992603	-0.993493	0.00398943	0.0361578	Myosin family protein with Dil domain
Gm10_4077160_4077199	Gm10	4077160	4077199	0.2	0.2	0	colfax	16h	CHH	gene body	Glyma.10G046000	Gm10	4076843	4079124	2.30548	1.47e-07	5.1e-06	exocyst subunit exo70 family protein H4
Gm10_38791157_38791185	Gm10	38791157	38791185	0.216667	0.21667	0	colfax	16h	CHH	gene body	Glyma.10G151300	Gm10	38790844	38792886	2.0777	4.95e-13	3.93e-11	Hypoxia-responsive family protein
Gm10_41203736_41203861	Gm10	41203736	41203861	0.425	0.425	0	colfax	16h	CHH	gene body	Glyma.10G177600	Gm10	41201906	41205385	-1.84327	3.13e-07	1.02e-05
Gm10_41870787_41870834	Gm10	41870787	41870834	0.270833	0.2875	0.016667	colfax	16h	CHH	gene body	Glyma.10G184700	Gm10	41870611	41871187	0.693131	0.00036547	0.00520846	Serine protease inhibitor, potato inhibitor I-type family protein
Gm10_46034305_46034366	Gm10	46034305	46034366	0.429167	0.46667	0.0375	colfax	16h	CHH	gene body	Glyma.10G229400	Gm10	46026734	46035131	2.33898	3.15e-11	1.99e-09	P-loop containing nucleoside triphosphate hydrolases superfamily protein
Gm10_49474223_49474285	Gm10	49474223	49474285	0.283333	0.4	0.11667	colfax	16h	CHH	gene body	Glyma.10G271600	Gm10	49460411	49477825	1.96766	0.00366146	0.0337848	Protein kinase superfamily protein
Gm10_51606694_51606751	Gm10	51606694	51606751	0.335	0.335	0	colfax	16h	CHH	gene body	Glyma.10G298900	Gm10	51605942	51616751	1.77017	6.77e-06	0.00016271	hydroxyproline-rich glycoprotein family protein
Gm10_51612904_51613138	Gm10	51612904	51613138	0.4	0.4	0	colfax	16h	CHH	gene body	Glyma.10G298900	Gm10	51605942	51616751	1.77017	6.77e-06	0.00016271	hydroxyproline-rich glycoprotein family protein
Gm11_615688_615786	Gm11	615688	615786	0.38	0.43	0.05	colfax	16h	CHH	gene body	Glyma.11G008900	Gm11	613631	616142	1.44262	0.00087281	0.0108144	PLATZ transcription factor family protein
Gm11_1647532_1647569	Gm11	1647532	1647569	0.35	0.35	0	colfax	16h	CHH	gene body	Glyma.11G022800	Gm11	1645394	1648244	9.32935	4.26e-07	1.36e-05	hydroxyproline-rich glycoprotein family protein
Gm11_1935285_1935449	Gm11	1935285	1935449	0.35	0.35	0	colfax	16h	CHH	gene body	Glyma.11G027000	Gm11	1931107	1936981	-0.796438	0.00019617	0.00308698	hydroxymethylglutaryl-CoA synthase / HMG-CoA synthase / 3-hydroxy-3-methylglutaryl coenzyme A synthase
Gm11_3271141_3271240	Gm11	3271141	3271240	0.225	0.225	0	colfax	16h	CHH	gene body	Glyma.11G044200	Gm11	3269088	3271637	-1.05924	7.58e-06	0.00017906	tubulin alpha-2 chain
Gm11_4724644_4724724	Gm11	4724644	4724724	0.325	0.73333	0.40833	colfax	16h	CHH	gene body	Glyma.11G062500	Gm11	4723140	4726670	5.31648	1.52e-42	9.72e-40	cytochrome P450, family 71, subfamily B, polypeptide 34
Gm11_4194841_4194891	Gm11	4194841	4194891	0.241964	0.24196	0	colfax	16h	CHH	gene body	Glyma.11G055600	Gm11	4192840	4195970	-0.940882	0.00369404	0.0340342	Remorin family protein
Gm11_5272264_5272361	Gm11	5272264	5272361	0.2	0.25	0.05	colfax	16h	CHH	gene body	Glyma.11G070600	Gm11	5271074	5272887	3.24862	7.76e-46	6.79e-43	NmrA-like negative transcriptional regulator family protein
Gm11_7017714_7018041	Gm11	7017714	7018041	0.2	0.2	0	colfax	16h	CHH	gene body	Glyma.11G092600	Gm11	7015402	7019288	-0.970667	0.00405974	0.0367019
Gm11_8520980_8521018	Gm11	8520980	8521018	0.272727	0.27273	0	colfax	16h	CHH	gene body	Glyma.11G111800	Gm11	8514496	8521120	-1.35317	0.00288365	0.0281073	Subtilase family protein
Gm11_11197319_11197389	Gm11	11197319	11197389	0.208333	0.20833	0	colfax	16h	CHH	gene body	Glyma.11G147317	Gm11	11180305	11209744	1.01923	0.0021069	0.0219901	NA
Gm11_15149831_15149880	Gm11	15149831	15149880	0.325	0.375	0.05	colfax	16h	CHH	gene body	Glyma.11G180400	Gm11	15147371	15151228	7.83885	0.00178423	0.0192066
Gm11_34397031_34397142	Gm11	34397031	34397142	0.2	0.25	0.05	colfax	16h	CHH	gene body	Glyma.11G206700	Gm11	34396017	34403496	1.4814	0.00370597	0.0341148	cysteine-rich RLK (RECEPTOR-like protein kinase) 2
Gm11_34400541_34401129	Gm11	34400541	34401129	0.2375	0.4875	0.25	colfax	16h	CHH	gene body	Glyma.11G206700	Gm11	34396017	34403496	1.4814	0.00370597	0.0341148	cysteine-rich RLK (RECEPTOR-like protein kinase) 2
Gm11_35247389_35247479	Gm11	35247389	35247479	0.35	0.35	0	colfax	16h	CHH	gene body	Glyma.11G209027	Gm11	35245599	35253741	1.96002	4.54e-10	2.38e-08	NA
Gm11_38611215_38611443	Gm11	38611215	38611443	0.35	0.35	0	colfax	16h	CHH	gene body	Glyma.11G243500	Gm11	38608797	38613779	1.01526	0.00054955	0.00731409	Protein of unknown function (DUF707)
Gm12_484505_484661	Gm12	484505	484661	0.325	0.325	0	colfax	16h	CHH	gene body	Glyma.12G006300	Gm12	480225	484731	-1.03783	3.92e-06	9.94e-05	Leucine-rich repeat protein kinase family protein
Gm12_1412943_1412985	Gm12	1412943	1412985	0.366667	0.36667	0	colfax	16h	CHH	gene body	Glyma.12G020100	Gm12	1408005	1415769	1.12762	0.00184775	0.0197653	NAD kinase 1
Gm12_5290427_5290460	Gm12	5290427	5290460	0.246212	0.24621	0	colfax	16h	CHH	gene body	Glyma.12G072100	Gm12	5288249	5292760	-1.22991	0.00020525	0.00320632	tetraspanin3
Gm12_16376661_16376866	Gm12	16376661	16376866	0.316667	0.31667	0	colfax	16h	CHH	gene body	Glyma.12G137700	Gm12	16373198	16377123	3.40738	1.8e-10	1.01e-08	GRAS family transcription factor
Gm12_37023198_37023274	Gm12	37023198	37023274	0.4	0.675	0.275	colfax	16h	CHH	gene body	Glyma.12G194000	Gm12	37020928	37025598	1.07073	9.33e-08	3.36e-06	MATE efflux family protein
Gm13_2231726_2231763	Gm13	2231726	2231763	0.216667	0.3	0.083333	colfax	16h	CHH	gene body	Glyma.13G007902	Gm13	2226695	2248348	-8.44549	5.92e-05	0.00110322	NA
Gm13_2231832_2231885	Gm13	2231832	2231885	0.314103	0.48718	0.17308	colfax	16h	CHH	gene body	Glyma.13G007902	Gm13	2226695	2248348	-8.44549	5.92e-05	0.00110322	?
Gm13_6394389_6394453	Gm13	6394389	6394453	0.310833	0.62333	0.3125	colfax	16h	CHH	gene body	Glyma.13G028100	Gm13	6391959	6402388	2.60261	1.19e-06	3.42e-05	disease resistance protein (TIR-NBS-LRR class), putative
Gm13_19673873_19674143	Gm13	19673873	19674143	0.35	0.35	0	colfax	16h	CHH	gene body	Glyma.13G091600	Gm13	19672540	19676429	-1.62958	9.54e-06	0.00021822	Plant protein of unknown function (DUF828) with plant pleckstrin homology-like region
Gm13_28467054_28467093	Gm13	28467054	28467093	0.2	0.275	0.075	colfax	16h	CHH	gene body	Glyma.13G176100	Gm13	28465490	28468034	0.954257	3.09e-06	8.09e-05	polyubiquitin 10
Gm13_32090516_32090692	Gm13	32090516	32090692	0.35	0.75833	0.40833	colfax	16h	CHH	gene body	Glyma.13G213300	Gm13	32086180	32091113	2.01038	7.14e-09	3.18e-07	Major facilitator superfamily protein
Gm13_32188438_32188489	Gm13	32188438	32188489	0.2125	0.225	0.0125	colfax	16h	CHH	gene body	Glyma.13G214400	Gm13	32184608	32191400	-1.17321	0.00457841	0.0404135	Protein kinase family protein with ARM repeat domain
Gm13_32733018_32733298	Gm13	32733018	32733298	0.3125	0.35	0.0375	colfax	16h	CHH	gene body	Glyma.13G220000	Gm13	32720189	32743272	1.08039	1.55e-07	5.33e-06	multidrug resistance-associated protein 2
Gm13_32736174_32736263	Gm13	32736174	32736263	0.475	0.475	0	colfax	16h	CHH	gene body	Glyma.13G220000	Gm13	32720189	32743272	1.08039	1.55e-07	5.33e-06	multidrug resistance-associated protein 2
Gm13_32598141_32598157	Gm13	32598141	32598157	0.225	0.225	0	colfax	16h	CHH	gene body	Glyma.13G218500	Gm13	32596037	32604873	1.36626	0.00072463	0.00922603	cullin4
Gm13_38679776_38679812	Gm13	38679776	38679812	0.35	0.35	0	colfax	16h	CHH	gene body	Glyma.13G293200	Gm13	38678401	38680802	1.09598	9.96e-05	0.00173954	RAB GTPase homolog A1F
Gm13_39601750_39602045	Gm13	39601750	39602045	0.308333	0.35	0.041667	colfax	16h	CHH	gene body	Glyma.13G305800	Gm13	39601160	39602046	0.88583	0.00233348	0.0238331	Receptor-like protein kinase-related family protein
Gm13_41873210_41873348	Gm13	41873210	41873348	0.246528	0.25694	0.010417	colfax	16h	CHH	gene body	Glyma.13G330400	Gm13	41863005	41877984	-0.964226	0.00037101	0.00527513	phototropin 1
Gm13_43392166_43392501	Gm13	43392166	43392501	0.233333	0.3	0.066667	colfax	16h	CHH	gene body	Glyma.13G350700	Gm13	43386090	43392680	-0.757646	0.00091426	0.0112151	beta galactosidase 1
Gm14_3578956_3578975	Gm14	3578956	3578975	0.227273	0.22727	0	colfax	16h	CHH	gene body	Glyma.14G047200	Gm14	3575797	3580938	-1.58859	0.00216714	0.0224651	Major facilitator superfamily protein
Gm14_6914833_6914854	Gm14	6914833	6914854	0.25	0.25	0	colfax	16h	CHH	gene body	Glyma.14G081100	Gm14	6909573	6918401	1.55409	0.00185482	0.0198173	alpha/beta-Hydrolases superfamily protein
Gm14_13432643_13432723	Gm14	13432643	13432723	0.25	0.25	0	colfax	16h	CHH	gene body	Glyma.14G112700	Gm14	13428078	13448128	-1.16142	0.00247939	0.0249551	SET domain group 29
Gm14_23304130_23304350	Gm14	23304130	23304350	0.4	0.475	0.075	colfax	16h	CHH	gene body	Glyma.14G139800	Gm14	23274733	23305519	1.71382	1.34e-12	9.98e-11	ABC1 family protein
Gm14_35933952_35933991	Gm14	35933952	35933991	0.205	0.225	0.02	colfax	16h	CHH	gene body	Glyma.14G124300	Gm14	35933326	35937243	0.803808	0.00061404	0.00800382	ubiquitin-conjugating enzyme 10
Gm14_45806303_45806325	Gm14	45806303	45806325	0.283333	0.28333	0	colfax	16h	CHH	gene body	Glyma.14G185400	Gm14	45805030	45809007	-1.17894	3.73e-05	0.0007337	indole-3-acetic acid inducible 9
Gm14_47345006_47345058	Gm14	47345006	47345058	0.341667	0.34167	0	colfax	16h	CHH	gene body	Glyma.14G199800	Gm14	47344848	47346061	3.37392	8.06e-05	0.00144615	WRKY DNA-binding protein 4
Gm14_48601154_48601390	Gm14	48601154	48601390	0.208333	0.20833	0	colfax	16h	CHH	gene body	Glyma.14G212200	Gm14	48600582	48602454	3.31053	5.72e-10	2.94e-08	CYS, MET, PRO, and GLY protein 1
Gm15_5548760_5548788	Gm15	5548760	5548788	0.229167	0.22917	0	colfax	16h	CHH	gene body	Glyma.15G072600	Gm15	5547066	5549730	1.74148	0.00120166	0.0139961	CBS domain-containing protein
Gm15_8887893_8888139	Gm15	8887893	8888139	0.275	0.5	0.225	colfax	16h	CHH	gene body	Glyma.15G113300	Gm15	8885295	8888029	-1.70503	9.72e-05	0.00170355	indole-3-butyric acid response 1
Gm15_11984152_11984240	Gm15	11984152	11984240	0.333333	0.525	0.19167	colfax	16h	CHH	gene body	Glyma.15G145600	Gm15	11983629	11985085	5.75835	3.86e-40	1.95e-37	MLP-like protein 423
Gm15_13583108_13583414	Gm15	13583108	13583414	0.25	0.25	0	colfax	16h	CHH	gene body	Glyma.15G160300	Gm15	13581937	13588937	2.33903	2.96e-13	2.42e-11	Ankyrin repeat family protein
Gm15_19548837_19548897	Gm15	19548837	19548897	0.2025	0.21917	0.016667	colfax	16h	CHH	gene body	Glyma.15G187400	Gm15	19546658	19555732	1.14363	0.00116366	0.0135978	CBL-interacting protein kinase 1
Gm15_21816929_21816963	Gm15	21816929	21816963	0.291667	0.36667	0.075	colfax	16h	CHH	gene body	Glyma.15G192700	Gm15	21791622	21819803	-0.872498	0.00022921	0.0035179	Outer arm dynein light chain 1 protein
Gm15_35001530_35001589	Gm15	35001530	35001589	0.55	0.55	0	colfax	16h	CHH	gene body	Glyma.15G213600	Gm15	34994989	35004320	-4.39693	0.00015792	0.00257483	S-locus lectin protein kinase family protein
Gm16_1997438_1997504	Gm16	1997438	1997504	0.525	0.525	0	colfax	16h	CHH	gene body	Glyma.16G021300	Gm16	1996481	2001474	1.83342	2.84e-20	4.46e-18	cytochrome B5 isoform E
Gm16_3240238_3240285	Gm16	3240238	3240285	0.258333	0.375	0.11667	colfax	16h	CHH	gene body	Glyma.16G034626	Gm16	3238416	3242984	1.9826	1.2e-10	7.03e-09	NA
Gm16_29633511_29633647	Gm16	29633511	29633647	0.275	0.275	0	colfax	16h	CHH	gene body	Glyma.16G137300	Gm16	29631652	29636820	2.51923	0.00132653	0.015126	disease resistance protein (TIR-NBS-LRR class), putative
Gm16_30781154_30781220	Gm16	30781154	30781220	0.2875	0.55417	0.26667	colfax	16h	CHH	gene body	Glyma.16G145200	Gm16	30779550	30782190	2.10713	1.62e-15	1.71e-13	methyl esterase 5
Gm16_33970622_33970648	Gm16	33970622	33970648	0.2	0.25	0.05	colfax	16h	CHH	gene body	Glyma.16G176200	Gm16	33969635	33973871	0.59091	0.00564336	0.0477868	phosphatase-related
Gm16_37379707_37379741	Gm16	37379707	37379741	0.2125	0.2125	0	colfax	16h	CHH	gene body	Glyma.16G213700	Gm16	37376234	37380289	1.13525	1.09e-05	0.00024619	Disease resistance protein (TIR-NBS-LRR class) family
Gm17_2794681_2794707	Gm17	2794681	2794707	0.35	0.35	0	colfax	16h	CHH	gene body	Glyma.17G037700	Gm17	2792558	2796184	-0.761319	0.00237474	0.0241568	ribosomal protein S1
Gm17_3721372_3721393	Gm17	3721372	3721393	0.239167	0.2725	0.033333	colfax	16h	CHH	gene body	Glyma.17G048900	Gm17	3720059	3722610	1.31526	1.81e-06	4.98e-05	Protein kinase superfamily protein
Gm17_4312231_4312374	Gm17	4312231	4312374	0.3	0.3	0	colfax	16h	CHH	gene body	Glyma.17G056900	Gm17	4311141	4313856	1.26243	0.0055537	0.0472036	Protein kinase superfamily protein
Gm17_6958216_6958255	Gm17	6958216	6958255	0.2	0.2	0	colfax	16h	CHH	gene body	Glyma.17G089400	Gm17	6954481	6960209	1.49589	0.00047467	0.00647002	similar to RCD one 5
Gm17_10054835_10055041	Gm17	10054835	10055041	0.35	0.35	0	colfax	16h	CHH	gene body	Glyma.17G126300	Gm17	10053652	10056373	-3.6303	0.00559881	0.0474896	Cysteine proteinases superfamily protein
Gm17_11302439_11302463	Gm17	11302439	11302463	0.25	0.25	0	colfax	16h	CHH	gene body	Glyma.17G139200	Gm17	11294051	11305172	-0.94192	9.77e-05	0.00170952	OSBP(oxysterol binding protein)-related protein 2A
Gm17_17989451_17989487	Gm17	17989451	17989487	0.35	0.35	0	colfax	16h	CHH	gene body	Glyma.17G173200	Gm17	17978300	17991479	-4.63652	0.00180872	0.0194215	dihydroflavonol 4-reductase
Gm17_28070604_28070664	Gm17	28070604	28070664	0.5	0.5	0	colfax	16h	CHH	gene body	Glyma.17G192800	Gm17	28069552	28072035	-4.17882	0.00043914	0.00607672	GATA transcription factor 12
Gm17_40867145_40867364	Gm17	40867145	40867364	0.2	0.2	0	colfax	16h	CHH	gene body	Glyma.17G253700	Gm17	40864730	40869223	-0.953328	0.00348828	0.0326006	UDP-Glycosyltransferase superfamily protein
Gm18_1225603_1225642	Gm18	1225603	1225642	0.4	0.45	0.05	colfax	16h	CHH	gene body	Glyma.18G017200	Gm18	1223212	1229658	0.790038	0.00081788	0.0102258	asparagine synthetase 3
Gm18_3532318_3532419	Gm18	3532318	3532419	0.227273	0.22727	0	colfax	16h	CHH	gene body	Glyma.18G042100	Gm18	3531723	3533404	3.97453	1.1e-15	1.18e-13	ARM repeat superfamily protein
Gm18_3706202_3706357	Gm18	3706202	3706357	0.487179	0.48718	0	colfax	16h	CHH	gene body	Glyma.18G043600	Gm18	3696119	3706782	-1.0136	7.35e-05	0.00133391	glutamate decarboxylase 4
Gm18_4338875_4339169	Gm18	4338875	4339169	0.3	0.3	0	colfax	16h	CHH	gene body	Glyma.18G050700	Gm18	4334455	4346379	2.00424	4.36e-07	1.39e-05	Leucine-rich repeat protein kinase family protein
Gm18_4333411_4333909	Gm18	4333411	4333909	0.3375	0.4	0.0625	colfax	16h	CHH	gene body	Glyma.18G050600	Gm18	4331084	4333681	2.83112	7.82e-16	8.56e-14	Ribosomal protein L16p/L10e family protein
Gm18_5059633_5059779	Gm18	5059633	5059779	0.419643	0.41964	0	colfax	16h	CHH	gene body	Glyma.18G057900	Gm18	5057034	5061914	-1.76779	5.34e-08	2.03e-06	NAD(P)-binding Rossmann-fold superfamily protein
Gm18_6858742_6858780	Gm18	6858742	6858780	0.308333	0.45	0.14167	colfax	16h	CHH	gene body	Glyma.18G073300	Gm18	6857935	6859101	7.46139	0.00454935	0.0402173	Duplicated homeodomain-like superfamily protein
Gm18_9815889_9816050	Gm18	9815889	9816050	0.33	0.35	0.02	colfax	16h	CHH	gene body	Glyma.18G096500	Gm18	9813419	9819854	1.34161	2.32e-06	6.22e-05	calmodulin-domain protein kinase 9
Gm18_18102481_18102530	Gm18	18102481	18102530	0.2	0.2	0	colfax	16h	CHH	gene body	Glyma.18G130500	Gm18	18093221	18113641	0.758619	0.00168451	0.0183589	Thiamin diphosphate-binding fold (THDP-binding) superfamily protein
Gm18_37930056_37930081	Gm18	37930056	37930081	0.225	0.225	0	colfax	16h	CHH	gene body	Glyma.18G164200	Gm18	37929343	37930355	-0.5643	0.00518238	0.0446717	Uncharacterised protein family SERF
Gm18_50875822_50875858	Gm18	50875822	50875858	0.2	0.2	0	colfax	16h	CHH	gene body	Glyma.18G219100	Gm18	50874007	50879821	0.660333	0.00279141	0.0274263	Phosphoglycerate mutase, 2,3-bisphosphoglycerate-independent
Gm18_54339490_54339648	Gm18	54339490	54339648	0.283333	0.28333	0	colfax	16h	CHH	gene body	Glyma.18G254200	Gm18	54338079	54339984	-2.07492	1.56e-05	0.00034149	AAA-ATPase 1
Gm18_57483547_57483570	Gm18	57483547	57483570	0.275	0.275	0	colfax	16h	CHH	gene body	Glyma.18G294300	Gm18	57477821	57484025	4.28448	1.53e-17	1.98e-15	Class I glutamine amidotransferase-like superfamily protein
Gm19_1775505_1775539	Gm19	1775505	1775539	0.35	0.55	0.2	colfax	16h	CHH	gene body	Glyma.19G017200	Gm19	1769808	1783481	2.50725	1.59e-24	3.21e-22	Sugar isomerase (SIS) family protein
Gm19_8535074_8535324	Gm19	8535074	8535324	0.5	0.5	0	colfax	16h	CHH	gene body	Glyma.19G052500	Gm19	8535121	8536036	7.41085	0.00524321	0.0451189
Gm19_45917050_45917094	Gm19	45917050	45917094	0.333333	0.425	0.091667	colfax	16h	CHH	gene body	Glyma.19G196700	Gm19	45913097	45920212	-1.01707	0.00130964	0.0149613	alpha/beta-Hydrolases superfamily protein
Gm19_46534922_46535121	Gm19	46534922	46535121	0.3	0.3	0	colfax	16h	CHH	gene body	Glyma.19G203500	Gm19	46533773	46536855	-1.45117	0.0029951	0.0289763
Gm20_1027935_1028261	Gm20	1027935	1028261	0.220833	0.3	0.079167	colfax	16h	CHH	gene body	Glyma.20G012300	Gm20	1028048	1033555	-0.957871	3.81e-05	0.00074728	xyloglucan endotransglucosylase/hydrolase 28
Gm20_4183085_4183156	Gm20	4183085	4183156	0.3	0.3	0	colfax	16h	CHH	gene body	Glyma.20G032400	Gm20	4179837	4188365	3.25354	1.6e-10	9.12e-09	EXS (ERD1/XPR1/SYG1) family protein
Gm20_17728260_17728278	Gm20	17728260	17728278	0.216667	0.21667	0	colfax	16h	CHH	gene body	Glyma.20G058500	Gm20	17702670	17731410	1.16783	1.15e-07	4.06e-06
Gm20_25621321_25621348	Gm20	25621321	25621348	0.291667	0.29167	0	colfax	16h	CHH	gene body	Glyma.20G072700	Gm20	25591275	25626192	1.3395	0.00061321	0.00799546	exocyst subunit exo70 family protein A1
Gm20_37109017_37109303	Gm20	37109017	37109303	0.391667	0.39167	0	colfax	16h	CHH	gene body	Glyma.20G130366	Gm20	37105260	37111754	-1.10813	0.00495466	0.0430854	NA
Gm20_43330629_43330868	Gm20	43330629	43330868	0.425	0.425	0	colfax	16h	CHH	gene body	Glyma.20G195500	Gm20	43329892	43333123	7.66671	0.00225139	0.0232047	Protein of unknown function (DUF594)
Gm20_45214781_45214846	Gm20	45214781	45214846	0.2	0.575	0.375	colfax	16h	CHH	gene body	Glyma.20G217000	Gm20	45214074	45216986	-1.58574	0.0001165	0.00198542	Yippee family putative zinc-binding protein
Gm01_1133787_1134003	Gm01	1133787	1134003	0.425	0.525	0.1	colfax	16h	CHH	2 kb up	Glyma.01G011700	Gm01	1132801	1134800	2.50137	0.00204636	0.0214912	Tetratricopeptide repeat (TPR)-like superfamily protein
Gm01_5351528_5351602	Gm01	5351528	5351602	0.416667	0.51667	0.1	colfax	16h	CHH	2 kb up	Glyma.01G046500	Gm01	5350310	5352309	1.53878	5.28e-06	0.00012964	sphingoid base hydroxylase 2
Gm01_8771618_8771659	Gm01	8771618	8771659	0.45	0.45	0	colfax	16h	CHH	2 kb up	Glyma.01G062600	Gm01	8770551	8772550	-8.4898	4.38e-05	0.00084735
Gm01_37381404_37381445	Gm01	37381404	37381445	0.325	0.6	0.275	colfax	16h	CHH	2 kb up	Glyma.01G107850	Gm01	37381119	37383118	-1.48426	3.06e-06	8.01e-05	NA
Gm01_38043456_38043596	Gm01	38043456	38043596	0.25	0.3	0.05	colfax	16h	CHH	2 kb up	Glyma.01G110400	Gm01	38041718	38043717	2.26183	0.00302637	0.0292255	plant uncoupling mitochondrial protein 1
Gm01_47316073_47316135	Gm01	47316073	47316135	0.3	0.325	0.025	colfax	16h	CHH	2 kb up	Glyma.01G137000	Gm01	47315290	47317289	-2.41035	0.00182049	0.0195282
Gm01_56605137_56605295	Gm01	56605137	56605295	0.291667	0.79167	0.5	colfax	16h	CHH	2 kb up	Glyma.01G226700	Gm01	56603575	56605574	-0.951692	0.00126161	0.0145325	ALBINA 1
Gm01_57265767_57266029	Gm01	57265767	57266029	0.2125	0.4125	0.2	colfax	16h	CHH	2 kb up	Glyma.01G236300	Gm01	57265714	57267713	-1.16071	0.00037685	0.0053405	Tesmin/TSO1-like CXC domain-containing protein
Gm01_57927390_57927426	Gm01	57927390	57927426	0.379167	0.425	0.045833	colfax	16h	CHH	2 kb up	Glyma.01G245700	Gm01	57925527	57927526	1.18654	0.00045841	0.00629241	DNAJ heat shock N-terminal domain-containing protein
Gm02_1134095_1134188	Gm02	1134095	1134188	0.370833	0.4875	0.11667	colfax	16h	CHH	2 kb up	Glyma.02G012700	Gm02	1133085	1135084	0.735119	0.00201046	0.0211846	basic region/leucine zipper motif 53
Gm02_4910403_4910474	Gm02	4910403	4910474	0.275	0.275	0	colfax	16h	CHH	2 kb up	Glyma.02G054400	Gm02	4909605	4911604	-2.34682	0.00027491	0.00410824
Gm02_10485987_10486174	Gm02	10485987	10486174	0.501812	0.6413	0.13949	colfax	16h	CHH	2 kb up	Glyma.02G109700	Gm02	10485517	10487516	1.71064	1.3e-08	5.51e-07	Protein of unknown function (DUF962)
Gm02_11459423_11459525	Gm02	11459423	11459525	0.208333	0.60714	0.39881	colfax	16h	CHH	2 kb up	Glyma.02G119200	Gm02	11457648	11459647	-0.626918	0.00340815	0.0321317	SPIRAL1-like1
Gm02_14487192_14487444	Gm02	14487192	14487444	0.266667	0.51667	0.25	colfax	16h	CHH	2 kb up	Glyma.02G135700	Gm02	14485703	14487702	-1.65552	4.83e-05	0.00092234	phragmoplast orienting kinesin 2
Gm03_34059705_34059984	Gm03	34059705	34059984	0.383333	0.4	0.016667	colfax	16h	CHH	2 kb up	Glyma.03G118200	Gm03	34058221	34060220	-3.18905	0.00160983	0.0177205	transcription regulators
Gm03_39505159_39505223	Gm03	39505159	39505223	0.434028	0.72917	0.29514	colfax	16h	CHH	2 kb up	Glyma.03G169000	Gm03	39504343	39506342	1.05047	4.53e-05	0.00087229	Transducin family protein / WD-40 repeat family protein
Gm04_269234_269290	Gm04	269234	269290	0.425	0.475	0.05	colfax	16h	CHH	2 kb up	Glyma.04G003200	Gm04	268401	270400	-2.06755	1.05e-18	1.47e-16	plasma membrane intrinsic protein 3
Gm04_921294_921405	Gm04	921294	921405	0.516667	0.71667	0.2	colfax	16h	CHH	2 kb up	Glyma.04G012300	Gm04	919354	921353	0.74693	6.62e-05	0.00121462	NmrA-like negative transcriptional regulator family protein
Gm04_4386945_4387083	Gm04	4386945	4387083	0.210937	0.33073	0.11979	colfax	16h	CHH	2 kb up	Glyma.04G054100	Gm04	4386082	4388081	-1.25512	5.44e-05	0.00102227	S-adenosyl-L-methionine-dependent methyltransferases superfamily protein
Gm04_4387221_4387420	Gm04	4387221	4387420	0.316667	0.46667	0.15	colfax	16h	CHH	2 kb up	Glyma.04G054100	Gm04	4386082	4388081	-1.25512	5.44e-05	0.00102227	S-adenosyl-L-methionine-dependent methyltransferases superfamily protein
Gm04_28163850_28163942	Gm04	28163850	28163942	0.354167	0.45833	0.10417	colfax	16h	CHH	2 kb up	Glyma.04G147100	Gm04	28162700	28164699	-2.04453	0.00146636	0.0164076	tetraspanin7
Gm04_39641783_39641818	Gm04	39641783	39641818	0.308333	0.41667	0.10833	colfax	16h	CHH	2 kb up	Glyma.04G164100	Gm04	39640894	39642893	0.782642	0.00593588	0.0496842	Leucine-rich repeat (LRR) family protein
Gm04_41629647_41629777	Gm04	41629647	41629777	0.3	0.45	0.15	colfax	16h	CHH	2 kb up	Glyma.04G171200	Gm04	41629326	41631325	-1.93933	0.00394169	0.0358158	HVA22 homologue A
Gm04_45480111_45480155	Gm04	45480111	45480155	0.25	0.6	0.35	colfax	16h	CHH	2 kb up	Glyma.04G194800	Gm04	45479172	45481171	10.5506	1.34e-10	7.8e-09	calmodulin-like 38
Gm04_48726663_48726737	Gm04	48726663	48726737	0.2125	0.5	0.2875	colfax	16h	CHH	2 kb up	Glyma.04G230400	Gm04	48725334	48727333	2.84272	1.48e-08	6.16e-07
Gm04_48729590_48729882	Gm04	48729590	48729882	0.470588	0.5	0.029412	colfax	16h	CHH	2 kb up	Glyma.04G230500	Gm04	48728856	48730855	4.01146	0.00167999	0.0183329	Leucine-rich repeat protein kinase family protein
Gm04_50535120_50535146	Gm04	50535120	50535146	0.2	0.2	0	colfax	16h	CHH	2 kb up	Glyma.04G250600	Gm04	50535032	50537031	-2.53687	1.68e-05	0.00036437	nodulin MtN21 /EamA-like transporter family protein
Gm05_2059998_2060034	Gm05	2059998	2060034	0.254167	0.26667	0.0125	colfax	16h	CHH	2 kb up	Glyma.05G023700	Gm05	2058741	2060740	-3.23425	0.00010735	0.00185084	Flavin-binding monooxygenase family protein
Gm05_7428220_7428316	Gm05	7428220	7428316	0.466667	0.48333	0.016667	colfax	16h	CHH	2 kb up	Glyma.05G070000	Gm05	7427866	7429865	-0.616648	0.00248233	0.0249612	S-adenosyl-L-methionine-dependent methyltransferases superfamily protein
Gm05_16059272_16059347	Gm05	16059272	16059347	0.35	0.4	0.05	colfax	16h	CHH	2 kb up	Glyma.05G080900	Gm05	16058190	16060189	1.69099	0.00058635	0.00771319	mitogen-activated protein kinase kinase kinase 5
Gm05_28994793_28994837	Gm05	28994793	28994837	0.4	0.425	0.025	colfax	16h	CHH	2 kb up	Glyma.05G109200	Gm05	28993477	28995476	9.49666	1.53e-07	5.27e-06	myb domain protein 84
Gm05_28994909_28994941	Gm05	28994909	28994941	0.314103	0.38462	0.070513	colfax	16h	CHH	2 kb up	Glyma.05G109200	Gm05	28993477	28995476	9.49666	1.53e-07	5.27e-06	myb domain protein 84
Gm05_28995025_28995107	Gm05	28995025	28995107	0.39881	0.41667	0.017857	colfax	16h	CHH	2 kb up	Glyma.05G109200	Gm05	28993477	28995476	9.49666	1.53e-07	5.27e-06	myb domain protein 84
Gm05_38361580_38361746	Gm05	38361580	38361746	0.225	0.3	0.075	colfax	16h	CHH	2 kb up	Glyma.05G199800	Gm05	38361010	38363009	-0.850334	0.000688	0.00883134	Aldolase-type TIM barrel family protein
Gm05_41404237_41404310	Gm05	41404237	41404310	0.241667	0.26667	0.025	colfax	16h	CHH	2 kb up	Glyma.05G237200	Gm05	41402959	41404958	2.25057	2.47e-08	9.96e-07	Calmodulin binding protein-like
Gm06_8422141_8422319	Gm06	8422141	8422319	0.358333	0.58333	0.225	colfax	16h	CHH	2 kb up	Glyma.06G105600	Gm06	8420243	8422242	3.73483	4e-14	3.63e-12	Phosphoglycerate mutase family protein
Gm06_13846525_13846572	Gm06	13846525	13846572	0.35	0.375	0.025	colfax	16h	CHH	2 kb up	Glyma.06G166700	Gm06	13846361	13848360	2.16768	1.41e-16	1.63e-14	DHHC-type zinc finger family protein
Gm06_44824412_44824435	Gm06	44824412	44824435	0.275	0.325	0.05	colfax	16h	CHH	2 kb up	Glyma.06G265000	Gm06	44823113	44825112	1.41594	0.00074026	0.00939212	disease resistance protein (TIR-NBS-LRR class)
Gm06_45003925_45004028	Gm06	45003925	45004028	0.279167	0.29167	0.0125	colfax	16h	CHH	2 kb up	Glyma.06G266000	Gm06	45003248	45005247	0.887658	0.00321449	0.0306291	formin homology5
Gm06_50813542_50813652	Gm06	50813542	50813652	0.25	0.5	0.25	colfax	16h	CHH	2 kb up	Glyma.06G325100	Gm06	50811753	50813752	-1.87399	0.00091175	0.0111971	alpha/beta-Hydrolases superfamily protein
Gm07_4696059_4696197	Gm07	4696059	4696197	0.333333	0.44167	0.10833	colfax	16h	CHH	2 kb up	Glyma.07G054000	Gm07	4695733	4697732	2.61415	1.02e-12	7.75e-11	myb domain protein 111
Gm07_5868268_5868387	Gm07	5868268	5868387	0.3	0.35	0.05	colfax	16h	CHH	2 kb up	Glyma.07G066800	Gm07	5867093	5869092	1.85712	3.89e-10	2.06e-08	MAP kinase 4
Gm07_9835530_9835623	Gm07	9835530	9835623	0.6	0.6	0	colfax	16h	CHH	2 kb up	Glyma.07G103900	Gm07	9835268	9837267	3.76921	0.00311825	0.029898	Late embryogenesis abundant (LEA) hydroxyproline-rich glycoprotein family
Gm07_10455411_10455433	Gm07	10455411	10455433	0.25	0.275	0.025	colfax	16h	CHH	2 kb up	Glyma.07G108000	Gm07	10454642	10456641	-1.81169	0.00446602	0.0395988
Gm07_16244653_16244864	Gm07	16244653	16244864	0.3875	0.4125	0.025	colfax	16h	CHH	2 kb up	Glyma.07G138100	Gm07	16243504	16245503	10.3551	4.06e-10	2.14e-08
Gm07_43457769_43457912	Gm07	43457769	43457912	0.5	0.66667	0.16667	colfax	16h	CHH	2 kb up	Glyma.07G254600	Gm07	43456315	43458314	-1.76551	7.69e-07	2.33e-05	UDP-Glycosyltransferase superfamily protein
Gm07_43764268_43764302	Gm07	43764268	43764302	0.388889	0.4375	0.048611	colfax	16h	CHH	2 kb up	Glyma.07G258700	Gm07	43762602	43764601	-1.76449	6.96e-07	2.12e-05	beta glucosidase 46
Gm08_341239_341525	Gm08	341239	341525	0.266667	0.35	0.083333	colfax	16h	CHH	2 kb up	Glyma.08G004400	Gm08	339691	341690	1.92797	7.67e-15	7.48e-13	MAC/Perforin domain-containing protein
Gm08_449456_449489	Gm08	449456	449489	0.231818	0.25	0.018182	colfax	16h	CHH	2 kb up	Glyma.08G005600	Gm08	448545	450544	1.50175	1.32e-08	5.58e-07	calcium-dependent protein kinase 4
Gm08_7255952_7256007	Gm08	7255952	7256007	0.266667	0.33333	0.066667	colfax	16h	CHH	2 kb up	Glyma.08G095200	Gm08	7254676	7256675	1.0566	0.00010503	0.00181825	Protein of unknown function DUF2359, transmembrane
Gm08_7293932_7294062	Gm08	7293932	7294062	0.2	0.2	0	colfax	16h	CHH	2 kb up	Glyma.08G095700	Gm08	7292275	7294274	0.985	0.00170615	0.0185335	Protein of unknown function (DUF3317)
Gm08_9634707_9634946	Gm08	9634707	9634946	0.2375	0.27083	0.033333	colfax	16h	CHH	2 kb up	Glyma.08G125400	Gm08	9633496	9635495	-0.804182	0.00103165	0.0123478	Protein of Unknown Function (DUF239)
Gm08_21731535_21731687	Gm08	21731535	21731687	0.451389	0.47917	0.027778	colfax	16h	CHH	2 kb up	Glyma.08G248700	Gm08	21730592	21732591	-1.44507	7.93e-05	0.00142525
Gm08_42607890_42608047	Gm08	42607890	42608047	0.333333	0.41667	0.083333	colfax	16h	CHH	2 kb up	Glyma.08G312400	Gm08	42606688	42608687	1.52537	4.68e-16	5.24e-14	glucose 6-phosphate/phosphate translocator 1
Gm08_43995013_43995170	Gm08	43995013	43995170	0.341667	0.64167	0.3	colfax	16h	CHH	2 kb up	Glyma.08G328200	Gm08	43994070	43996069	4.12706	0.00049005	0.00662853
Gm08_44975787_44976005	Gm08	44975787	44976005	0.3125	0.54167	0.22917	colfax	16h	CHH	2 kb up	Glyma.08G339700	Gm08	44975211	44977210	-1.41561	0.00070292	0.00898486	nodulin MtN21 /EamA-like transporter family protein
Gm09_11950578_11950606	Gm09	11950578	11950606	0.225	0.3	0.075	colfax	16h	CHH	2 kb up	Glyma.09G089700	Gm09	11949319	11951318	1.84361	2e-15	2.07e-13	CBL-interacting protein kinase 23
Gm09_12971541_12971604	Gm09	12971541	12971604	0.475	0.85	0.375	colfax	16h	CHH	2 kb up	Glyma.09G094000	Gm09	12970256	12972255	0.71018	0.00505522	0.0438088	flavin-dependent monooxygenase 1
Gm09_13154110_13154184	Gm09	13154110	13154184	0.375	0.45	0.075	colfax	16h	CHH	2 kb up	Glyma.09G094400	Gm09	13152715	13154714	2.32984	6.93e-06	0.00016571	O-methyltransferase family protein
Gm09_44279571_44279608	Gm09	44279571	44279608	0.21131	0.3631	0.15179	colfax	16h	CHH	2 kb up	Glyma.09G209900	Gm09	44279269	44281268	1.03384	0.00299292	0.0289617	extra-large GTP-binding protein 3
Gm10_3726317_3726482	Gm10	3726317	3726482	0.304167	0.3375	0.033333	colfax	16h	CHH	2 kb up	Glyma.10G042000	Gm10	3724513	3726512	-0.868301	5.25e-05	0.00098905	photosystem I subunit E-2
Gm10_41842090_41842271	Gm10	41842090	41842271	0.419872	0.53526	0.11538	colfax	16h	CHH	2 kb up	Glyma.10G184100	Gm10	41842037	41844036	-2.05218	0.00278952	0.0274203
Gm10_46240106_46240159	Gm10	46240106	46240159	0.383333	0.38333	0	colfax	16h	CHH	2 kb up	Glyma.10G232100	Gm10	46239911	46241910	-3.44661	0.00568293	0.0480072
Gm11_35256528_35256604	Gm11	35256528	35256604	0.295455	0.31818	0.022727	colfax	16h	CHH	2 kb up	Glyma.11G209354	Gm11	35256569	35258568	0.768583	0.00032233	0.00469825	NA
Gm12_2066852_2066917	Gm12	2066852	2066917	0.279167	0.27917	0	colfax	16h	CHH	2 kb up	Glyma.12G027850	Gm12	2066362	2068361	2.91022	0.00211198	0.0220318	NA
Gm12_2109543_2109730	Gm12	2109543	2109730	0.275	0.59167	0.31667	colfax	16h	CHH	2 kb up	Glyma.12G028300	Gm12	2108463	2110462	-0.960291	0.00020539	0.00320737	cell elongation protein / DWARF1 / DIMINUTO (DIM)
Gm12_3879694_3879723	Gm12	3879694	3879723	0.4	0.5	0.1	colfax	16h	CHH	2 kb up	Glyma.12G054000	Gm12	3879447	3881446	2.24185	1.8e-10	1.01e-08	beta glucosidase 17
Gm12_5377690_5377843	Gm12	5377690	5377843	0.270833	0.2875	0.016667	colfax	16h	CHH	2 kb up	Glyma.12G073000	Gm12	5377511	5379510	2.49371	5.78e-13	4.57e-11	mitogen-activated protein kinase 3
Gm12_6181339_6181396	Gm12	6181339	6181396	0.3375	0.5	0.1625	colfax	16h	CHH	2 kb up	Glyma.12G079400	Gm12	6180061	6182060	0.850573	0.00055635	0.00738421	ABC transporter family protein
Gm12_34461907_34461975	Gm12	34461907	34461975	0.4875	0.5875	0.1	colfax	16h	CHH	2 kb up	Glyma.12G173200	Gm12	34460630	34462629	1.89128	1.39e-12	1.03e-10	4-hydroxy-3-methylbut-2-enyl diphosphate synthase
Gm12_34462587_34462850	Gm12	34462587	34462850	0.28	0.3	0.02	colfax	16h	CHH	2 kb up	Glyma.12G173200	Gm12	34460630	34462629	1.89128	1.39e-12	1.03e-10	4-hydroxy-3-methylbut-2-enyl diphosphate synthase
Gm13_12663021_12663229	Gm13	12663021	12663229	0.616667	0.7	0.083333	colfax	16h	CHH	2 kb up	Glyma.13G042800	Gm13	12661381	12663380	-1.20338	8.13e-05	0.00145831	UbiA prenyltransferase family protein
Gm13_14652200_14652284	Gm13	14652200	14652284	0.514167	0.53917	0.025	colfax	16h	CHH	2 kb up	Glyma.13G058400	Gm13	14651908	14653907	0.793776	0.00336492	0.0318151	membrane-anchored ubiquitin-fold protein 2
Gm13_22208291_22208346	Gm13	22208291	22208346	0.209028	0.27778	0.06875	colfax	16h	CHH	2 kb up	Glyma.13G119000	Gm13	22207668	22209667	1.3009	0.00049699	0.00670477	P-glycoprotein 11
Gm13_23548211_23548288	Gm13	23548211	23548288	0.226667	0.4725	0.24583	colfax	16h	CHH	2 kb up	Glyma.13G132100	Gm13	23547109	23549108	-1.07175	7e-08	2.59e-06	Histone superfamily protein
Gm13_34777810_34777904	Gm13	34777810	34777904	0.50641	0.61538	0.10897	colfax	16h	CHH	2 kb up	Glyma.13G244400	Gm13	34776196	34778195	1.78948	0.00024041	0.00365827	bromodomain 4
Gm13_38337239_38337296	Gm13	38337239	38337296	0.366667	0.36667	0	colfax	16h	CHH	2 kb up	Glyma.13G289400	Gm13	38336045	38338044	1.42347	5.38e-06	0.00013194	WRKY DNA-binding protein 69
Gm13_38337800_38337870	Gm13	38337800	38337870	0.4475	0.55	0.1025	colfax	16h	CHH	2 kb up	Glyma.13G289400	Gm13	38336045	38338044	1.42347	5.38e-06	0.00013194	cytochrome P450, family 82, subfamily C, polypeptide 4
Gm13_37998197_37998243	Gm13	37998197	37998243	0.375	0.41667	0.041667	colfax	16h	CHH	2 kb up	Glyma.13G285300	Gm13	37997351	37999350	2.54236	5.32e-43	3.57e-40	cytochrome P450, family 82, subfamily C, polypeptide 4
Gm13_37998439_37998485	Gm13	37998439	37998485	0.633333	0.65	0.016667	colfax	16h	CHH	2 kb up	Glyma.13G285300	Gm13	37997351	37999350	2.54236	5.32e-43	3.57e-40	cytochrome P450, family 82, subfamily C, polypeptide 4
Gm13_37998749_37998821	Gm13	37998749	37998821	0.517222	0.66667	0.14944	colfax	16h	CHH	2 kb up	Glyma.13G285300	Gm13	37997351	37999350	2.54236	5.32e-43	3.57e-40	cytochrome P450, family 82, subfamily C, polypeptide 4
Gm13_43074202_43074243	Gm13	43074202	43074243	0.529167	0.85	0.32083	colfax	16h	CHH	2 kb up	Glyma.13G346700	Gm13	43073427	43075426	2.49155	4.9e-09	2.24e-07	homolog of carrot EP3-3 chitinase
Gm13_45047805_45047906	Gm13	45047805	45047906	0.516667	0.53333	0.016667	colfax	16h	CHH	2 kb up	Glyma.13G371900	Gm13	45046845	45048844	-0.933686	0.00345456	0.0323842	P-loop containing nucleoside triphosphate hydrolases superfamily protein
Gm14_8829240_8829646	Gm14	8829240	8829646	0.325	0.475	0.15	colfax	16h	CHH	2 kb up	Glyma.14G092500	Gm14	8829111	8831110	-1.35286	5.39e-09	2.44e-07
Gm14_23306313_23306400	Gm14	23306313	23306400	0.332093	0.39931	0.067212	colfax	16h	CHH	2 kb up	Glyma.14G139800	Gm14	23305520	23307519	1.71382	1.34e-12	9.98e-11	ABC1 family protein
Gm14_44444293_44444343	Gm14	44444293	44444343	0.245139	0.30556	0.060417	colfax	16h	CHH	2 kb up	Glyma.14G176600	Gm14	44443418	44445417	1.51692	4.58e-09	2.1e-07	Class-II DAHP synthetase family protein
Gm14_46293626_46293724	Gm14	46293626	46293724	0.5875	0.625	0.0375	colfax	16h	CHH	2 kb up	Glyma.14G189400	Gm14	46292020	46294019	0.589532	0.00132418	0.0151072	Aldolase superfamily protein
Gm14_46343698_46343761	Gm14	46343698	46343761	0.722222	0.72222	0	colfax	16h	CHH	2 kb up	Glyma.14G189900	Gm14	46342260	46344259	0.889806	0.00378657	0.034661	Kinase-related protein of unknown function (DUF1296)
Gm14_47152200_47152262	Gm14	47152200	47152262	0.2625	0.27917	0.016667	colfax	16h	CHH	2 kb up	Glyma.14G197600	Gm14	47150589	47152588	-1.62175	0.00239142	0.0242701	NAD(P)-binding Rossmann-fold superfamily protein
Gm14_47343915_47343967	Gm14	47343915	47343967	0.333333	0.4375	0.10417	colfax	16h	CHH	2 kb up	Glyma.14G199800	Gm14	47342848	47344847	3.37392	8.06e-05	0.00144615	WRKY DNA-binding protein 4
Gm15_1425554_1425671	Gm15	1425554	1425671	0.421569	0.73529	0.31373	colfax	16h	CHH	2 kb up	Glyma.15G018600	Gm15	1424745	1426744	7.75631	0.00177571	0.019134	Ankyrin repeat family protein
Gm15_2106708_2106786	Gm15	2106708	2106786	0.283333	0.3	0.016667	colfax	16h	CHH	2 kb up	Glyma.15G026000	Gm15	2106278	2108277	-1.9406	3.82e-07	1.23e-05	Protein of unknown function (DUF3511)
Gm15_6096611_6096683	Gm15	6096611	6096683	0.475	0.5	0.025	colfax	16h	CHH	2 kb up	Glyma.15G079500	Gm15	6095819	6097818	-1.89103	0.00304403	0.0293635	GDSL-like Lipase/Acylhydrolase superfamily protein
Gm15_11352032_11352083	Gm15	11352032	11352083	0.525	0.575	0.05	colfax	16h	CHH	2 kb up	Glyma.15G139200	Gm15	11350123	11352122	-0.760212	0.00124514	0.014393	sequence-specific DNA binding transcription factors
Gm15_17330651_17330796	Gm15	17330651	17330796	0.4625	0.5375	0.075	colfax	16h	CHH	2 kb up	Glyma.15G179600	Gm15	17330395	17332394	1.18355	2.32e-06	6.22e-05	jasmonate-zim-domain protein 1
Gm15_17824086_17824141	Gm15	17824086	17824141	0.236369	0.23637	0	colfax	16h	CHH	2 kb up	Glyma.15G182000	Gm15	17823827	17825826	6.96613	3.84e-06	9.79e-05	Riboflavin synthase-like superfamily protein
Gm15_52002127_52002294	Gm15	52002127	52002294	0.309028	0.45833	0.14931	colfax	16h	CHH	2 kb up	Glyma.15G265400	Gm15	52000990	52002989	0.796232	0.00056543	0.00747228	evolutionarily conserved C-terminal region 8
Gm16_247181_247228	Gm16	247181	247228	0.263636	0.27273	0.0090909	colfax	16h	CHH	2 kb up	Glyma.16G004400	Gm16	245289	247288	0.693442	0.00029432	0.00435214	Dihydrolipoamide acetyltransferase, long form protein
Gm16_4958993_4959190	Gm16	4958993	4959190	0.279167	0.34167	0.0625	colfax	16h	CHH	2 kb up	Glyma.16G051600	Gm16	4958805	4960804	1.14966	0.00143224	0.0161087	hydroxyproline-rich glycoprotein family protein
Gm16_4959224_4959303	Gm16	4959224	4959303	0.583333	0.66667	0.083333	colfax	16h	CHH	2 kb up	Glyma.16G051600	Gm16	4958805	4960804	1.14966	0.00143224	0.0161087	hydroxyproline-rich glycoprotein family protein
Gm16_6639997_6640160	Gm16	6639997	6640160	0.358333	0.78333	0.425	colfax	16h	CHH	2 kb up	Glyma.16G067500	Gm16	6639209	6641208	-1.15179	0.00014834	0.00244174	alpha/beta-Hydrolases superfamily protein
Gm16_25309733_25309789	Gm16	25309733	25309789	0.270833	0.3125	0.041667	colfax	16h	CHH	2 kb up	Glyma.16G113000	Gm16	25309059	25311058	-0.846985	0.00283659	0.0277684	hydroxy methylglutaryl CoA reductase 1
Gm16_33975428_33975493	Gm16	33975428	33975493	0.425	0.575	0.15	colfax	16h	CHH	2 kb up	Glyma.16G176200	Gm16	33973872	33975871	0.59091	0.00564336	0.0477868	phosphatase-related
Gm16_36303324_36303816	Gm16	36303324	36303816	0.464744	0.61859	0.15385	colfax	16h	CHH	2 kb up	Glyma.16G199700	Gm16	36301993	36303992	1.30318	0.00329862	0.0312986	Tetratricopeptide repeat (TPR)-like superfamily protein
Gm16_37183352_37183423	Gm16	37183352	37183423	0.341667	0.6	0.25833	colfax	16h	CHH	2 kb up	Glyma.16G210600	Gm16	37182619	37184618	1.01808	7.54e-06	0.00017806	Disease resistance protein (TIR-NBS-LRR class) family
Gm17_1516578_1516890	Gm17	1516578	1516890	0.566667	0.76667	0.2	colfax	16h	CHH	2 kb up	Glyma.17G020500	Gm17	1515449	1517448	1.41536	0.00462266	0.0407267	RING/U-box superfamily protein
Gm17_2906009_2906216	Gm17	2906009	2906216	0.216667	0.25	0.033333	colfax	16h	CHH	2 kb up	Glyma.17G039200	Gm17	2904542	2906541	2.74042	1.53e-38	7.13e-36	pleiotropic drug resistance 9
Gm17_3202914_3203021	Gm17	3202914	3203021	0.284722	0.5625	0.27778	colfax	16h	CHH	2 kb up	Glyma.17G042900	Gm17	3201759	3203758	-0.930436	0.00169876	0.0184813	Pectinacetylesterase family protein
Gm17_6863910_6863944	Gm17	6863910	6863944	0.4	0.45	0.05	colfax	16h	CHH	2 kb up	Glyma.17G088400	Gm17	6862973	6864972	1.12634	0.00320266	0.0305299	SKP1/ASK-interacting protein 16
Gm17_19766518_19766604	Gm17	19766518	19766604	0.6	0.75	0.15	colfax	16h	CHH	2 kb up	Glyma.17G179200	Gm17	19764839	19766838	1.39939	7.46e-09	3.31e-07	Disease resistance protein (CC-NBS-LRR class) family
Gm17_24541570_24541636	Gm17	24541570	24541636	0.375	0.51667	0.14167	colfax	16h	CHH	2 kb up	Glyma.17G188300	Gm17	24541198	24543197	1.37778	2.92e-10	1.58e-08	ABC1 family protein
Gm18_1757777_1757930	Gm18	1757777	1757930	0.549537	0.70833	0.1588	colfax	16h	CHH	2 kb up	Glyma.18G023966	Gm18	1755966	1757965	4.42205	6.28e-13	4.94e-11	NA
Gm18_2818418_2818486	Gm18	2818418	2818486	0.314103	0.3141	0	colfax	16h	CHH	2 kb up	Glyma.18G036200	Gm18	2817987	2819986	1.3824	0.00039232	0.00551413	AT-hook protein of GA feedback 2
Gm18_3320759_3320929	Gm18	3320759	3320929	0.266667	0.26667	0	colfax	16h	CHH	2 kb up	Glyma.18G040500	Gm18	3320611	3322610	3.45087	6.9e-41	3.79e-38	alpha/beta-Hydrolases superfamily protein
Gm18_15402771_15402891	Gm18	15402771	15402891	0.245	0.425	0.18	colfax	16h	CHH	2 kb up	Glyma.18G122000	Gm18	15401368	15403367	1.25469	5.36e-08	2.03e-06	Galactose oxidase/kelch repeat superfamily protein
Gm18_18091089_18091522	Gm18	18091089	18091522	0.347222	0.34722	0	colfax	16h	CHH	2 kb up	Glyma.18G130500	Gm18	18091221	18093220	0.758619	0.00168451	0.0183589	Thiamin diphosphate-binding fold (THDP-binding) superfamily protein
Gm18_18091545_18091650	Gm18	18091545	18091650	0.525	0.55833	0.033333	colfax	16h	CHH	2 kb up	Glyma.18G130500	Gm18	18091221	18093220	0.758619	0.00168451	0.0183589	Thiamin diphosphate-binding fold (THDP-binding) superfamily protein
Gm18_18091653_18091668	Gm18	18091653	18091668	0.3	0.425	0.125	colfax	16h	CHH	2 kb up	Glyma.18G130500	Gm18	18091221	18093220	0.758619	0.00168451	0.0183589	Thiamin diphosphate-binding fold (THDP-binding) superfamily protein
Gm18_18426658_18426731	Gm18	18426658	18426731	0.227273	0.22727	0	colfax	16h	CHH	2 kb up	Glyma.18G132000	Gm18	18425706	18427705	1.8051	0.00040826	0.00570082	peptidase M20/M25/M40 family protein
Gm18_46221099_46221331	Gm18	46221099	46221331	0.207292	0.29063	0.083333	colfax	16h	CHH	2 kb up	Glyma.18G190300	Gm18	46220946	46222945	-0.909937	0.00215924	0.0224057	glutathione S-transferase tau 7
Gm18_53763717_53763798	Gm18	53763717	53763798	0.405797	0.67391	0.26812	colfax	16h	CHH	2 kb up	Glyma.18G247650	Gm18	53762225	53764224	7.40682	1.17e-07	4.11e-06	NA
Gm18_53850489_53850545	Gm18	53850489	53850545	0.4	0.525	0.125	colfax	16h	CHH	2 kb up	Glyma.18G249100	Gm18	53849499	53851498	2.60478	5.55e-09	2.52e-07	PRA1 (Prenylated rab acceptor) family protein
Gm18_57218389_57218528	Gm18	57218389	57218528	0.252083	0.49479	0.24271	colfax	16h	CHH	2 kb up	Glyma.18G290300	Gm18	57216669	57218668	3.51563	3.31e-08	1.3e-06	Calcium-binding EF-hand family protein
Gm19_41180_41207	Gm19	41180	41207	0.205	0.275	0.07	colfax	16h	CHH	2 kb up	Glyma.19G000400	Gm19	40709	42708	-0.916634	0.00113133	0.0133235	Transducin/WD40 repeat-like superfamily protein
Gm19_9379205_9379256	Gm19	9379205	9379256	0.298611	0.35417	0.055556	colfax	16h	CHH	2 kb up	Glyma.19G055800	Gm19	9377495	9379494	-2.80834	0.00428382	0.0383319	myb domain protein 40
Gm19_13080726_13080772	Gm19	13080726	13080772	0.258333	0.25833	0	colfax	16h	CHH	2 kb up	Glyma.19G061500	Gm19	13079967	13081966	-7.92129	0.00068245	0.00877025
Gm19_36293685_36293709	Gm19	36293685	36293709	0.24	0.3	0.06	colfax	16h	CHH	2 kb up	Glyma.19G106800	Gm19	36293598	36295597	-0.863455	0.00153609	0.0170092	glyceraldehyde 3-phosphate dehydrogenase A subunit 2
Gm19_38513145_38513204	Gm19	38513145	38513204	0.275	0.58333	0.30833	colfax	16h	CHH	2 kb up	Glyma.19G122400	Gm19	38512345	38514344	-1.67105	0.0011329	0.0133364
Gm19_42904627_42904873	Gm19	42904627	42904873	0.675	0.7	0.025	colfax	16h	CHH	2 kb up	Glyma.19G163900	Gm19	42904084	42906083	5.5325	3.51e-06	9.08e-05	ethylene response factor 1
Gm19_45021404_45021453	Gm19	45021404	45021453	0.316667	0.33333	0.016667	colfax	16h	CHH	2 kb up	Glyma.19G187400	Gm19	45021198	45023197	0.794229	2.39e-05	0.00049872	UDP-glucosyl transferase 73C2
Gm20_12840746_12840859	Gm20	12840746	12840859	0.309028	0.35417	0.045139	colfax	16h	CHH	2 kb up	Glyma.20G054800	Gm20	12840496	12842495	2.66259	0.00178842	0.0192372	ubiquitin-specific protease 12
Gm20_17529050_17529106	Gm20	17529050	17529106	0.308333	0.325	0.016667	colfax	16h	CHH	2 kb up	Glyma.20G059200	Gm20	17527892	17529891	-2.21845	0.00013363	0.00223226	Thymidine kinase
Gm20_35888925_35888977	Gm20	35888925	35888977	0.3375	0.35	0.0125	colfax	16h	CHH	2 kb up	Glyma.20G116600	Gm20	35888830	35890829	5.94731	2.6e-09	1.23e-07	VQ motif-containing protein
Gm20_37376909_37376936	Gm20	37376909	37376936	0.391667	0.39167	0	colfax	16h	CHH	2 kb up	Glyma.20G134000	Gm20	37376526	37378525	2.6441	4.65e-09	2.13e-07
Gm20_39105105_39105312	Gm20	39105105	39105312	0.462719	0.58991	0.12719	colfax	16h	CHH	2 kb up	Glyma.20G152500	Gm20	39104769	39106768	8.47426	7.7e-05	0.00138774	3-ketoacyl-CoA synthase 6
Gm20_40946530_40946667	Gm20	40946530	40946667	0.281667	0.425	0.14333	colfax	16h	CHH	2 kb up	Glyma.20G172100	Gm20	40946103	40948102	0.980603	3.14e-05	0.00063057	NAC domain containing protein 17
Gm20_43847930_43847988	Gm20	43847930	43847988	0.458333	0.54167	0.083333	colfax	16h	CHH	2 kb up	Glyma.20G202100	Gm20	43846349	43848348	0.933095	0.00380395	0.0347779	TRAF-like superfamily protein
Gm20_44524776_44525191	Gm20	44524776	44525191	0.216667	0.21667	0	colfax	16h	CHH	2 kb up	Glyma.20G209700	Gm20	44523821	44525820	1.70486	0.00061445	0.00800669	myb domain protein 15
Gm20_47674908_47675031	Gm20	47674908	47675031	0.477778	0.79167	0.31389	colfax	16h	CHH	2 kb up	Glyma.20G247900	Gm20	47673603	47675602	1.2432	0.0014451	0.0162194
Gm01_512813_512864	Gm01	512813	512864	0.3	0.3	0	colfax	16h	CHH	2 kb down	Glyma.01G005100	Gm01	511257	513256	3.1563	5.41e-10	2.8e-08	myo-inositol oxygenase 2
Gm01_1126541_1126585	Gm01	1126541	1126585	0.409091	0.43182	0.022727	colfax	16h	CHH	2 kb down	Glyma.01G011600	Gm01	1124603	1126602	11.2056	2.25e-12	1.62e-10	Mono-/di-acylglycerol lipase, N-terminal;Lipase, class 3
Gm01_24029103_24029208	Gm01	24029103	24029208	0.55	0.6	0.05	colfax	16h	CHH	2 kb down	Glyma.01G082200	Gm01	24029036	24031035	0.591251	0.00356532	0.0331113	dehydroquinate dehydratase, putative / shikimate dehydrogenase, putative
Gm01_44497164_44497276	Gm01	44497164	44497276	0.428571	0.42857	0	colfax	16h	CHH	2 kb down	Glyma.01G125400	Gm01	44495291	44497290	2.98115	6.8e-05	0.00124215	Disease resistance protein (TIR-NBS-LRR class) family
Gm01_48822321_48822387	Gm01	48822321	48822387	0.291667	0.29167	0	colfax	16h	CHH	2 kb down	Glyma.01G143500	Gm01	48821569	48823568	2.89403	5.6e-06	0.00013673	heat shock transcription factor B2A
Gm02_5513975_5514082	Gm02	5513975	5514082	0.38141	0.41987	0.038462	colfax	16h	CHH	2 kb down	Glyma.02G061000	Gm02	5512679	5514678	0.989858	0.0033683	0.03184	Uncharacterised protein family (UPF0497)
Gm02_14596937_14596996	Gm02	14596937	14596996	0.3	0.475	0.175	colfax	16h	CHH	2 kb down	Glyma.02G136900	Gm02	14596251	14598250	-2.34507	0.00092738	0.0113351	Zinc-finger domain of monoamine-oxidase A repressor R1
Gm02_32882177_32882200	Gm02	32882177	32882200	0.216667	0.29167	0.075	colfax	16h	CHH	2 kb down	Glyma.02G181500	Gm02	32881371	32883370	1.1894	9.14e-06	0.00020989	exostosin family protein
Gm02_44997034_44997152	Gm02	44997034	44997152	0.2875	0.35	0.0625	colfax	16h	CHH	2 kb down	Glyma.02G243600	Gm02	44995364	44997363	2.36576	1.74e-14	1.66e-12	Eukaryotic aspartyl protease family protein
Gm03_36962319_36962368	Gm03	36962319	36962368	0.2	0.23333	0.033333	colfax	16h	CHH	2 kb down	Glyma.03G141700	Gm03	36962100	36964099	1.29097	0.00164787	0.0180513	basic helix-loop-helix (bHLH) DNA-binding superfamily protein
Gm03_40528768_40528866	Gm03	40528768	40528866	0.275	0.525	0.25	colfax	16h	CHH	2 kb down	Glyma.03G181600	Gm03	40527531	40529530	1.52111	3.91e-06	9.93e-05	PHE ammonia lyase 1
Gm03_44525028_44525082	Gm03	44525028	44525082	0.560185	0.625	0.064815	colfax	16h	CHH	2 kb down	Glyma.03G232400	Gm03	44524753	44526752	2.24852	5.4e-07	1.69e-05	Calmodulin-binding protein
Gm03_46589479_46589548	Gm03	46589479	46589548	0.279762	0.29167	0.011905	colfax	16h	CHH	2 kb down	Glyma.03G260200	Gm03	46588942	46590941	-1.1105	0.00083432	0.010407	CBL-interacting protein kinase 9
Gm04_43130460_43130551	Gm04	43130460	43130551	0.35	0.5	0.15	colfax	16h	CHH	2 kb down	Glyma.04G178500	Gm04	43129180	43131179	1.63231	1.65e-08	6.81e-07
Gm04_49510178_49510250	Gm04	49510178	49510250	0.375	0.425	0.05	colfax	16h	CHH	2 kb down	Glyma.04G238300	Gm04	49508990	49510989	2.36568	0.00032555	0.00473066	WRKY DNA-binding protein 30
Gm05_2063795_2063871	Gm05	2063795	2063871	0.24	0.35667	0.11667	colfax	16h	CHH	2 kb down	Glyma.05G023700	Gm05	2063500	2065499	-3.23425	0.00010735	0.00185084	Flavin-binding monooxygenase family protein
Gm05_30993074_30993216	Gm05	30993074	30993216	0.256944	0.3125	0.055556	colfax	16h	CHH	2 kb down	Glyma.05G116800	Gm05	30992901	30994900	1.30223	5.76e-07	1.79e-05	Protein phosphatase 2C family protein
Gm05_41540755_41541042	Gm05	41540755	41541042	0.525	0.575	0.05	colfax	16h	CHH	2 kb down	Glyma.05G239100	Gm05	41540359	41542358	-0.627748	0.00422687	0.0378934	microtubule-associated proteins 70-2
Gm06_9216080_9216125	Gm06	9216080	9216125	0.5	0.85	0.35	colfax	16h	CHH	2 kb down	Glyma.06G114000	Gm06	9214214	9216213	1.37316	2.09e-11	1.34e-09	NAC (No Apical Meristem) domain transcriptional regulator superfamily protein
Gm06_11808143_11808209	Gm06	11808143	11808209	0.325	0.35	0.025	colfax	16h	CHH	2 kb down	Glyma.06G145300	Gm06	11806651	11808650	1.46756	8.41e-11	4.99e-09	Peroxidase superfamily protein
Gm06_11808215_11808299	Gm06	11808215	11808299	0.20614	0.22368	0.017544	colfax	16h	CHH	2 kb down	Glyma.06G145300	Gm06	11806651	11808650	1.46756	8.41e-11	4.99e-09	Peroxidase superfamily protein
Gm06_13839059_13839132	Gm06	13839059	13839132	0.225	0.225	0	colfax	16h	CHH	2 kb down	Glyma.06G166700	Gm06	13838564	13840563	2.16768	1.41e-16	1.63e-14	DHHC-type zinc finger family protein
Gm06_16292663_16292740	Gm06	16292663	16292740	0.383333	0.525	0.14167	colfax	16h	CHH	2 kb down	Glyma.06G187400	Gm06	16291394	16293393	2.00792	5.32e-08	2.02e-06	alpha/beta-Hydrolases superfamily protein
Gm06_17228961_17229148	Gm06	17228961	17229148	0.6	0.7	0.1	colfax	16h	CHH	2 kb down	Glyma.06G193800	Gm06	17227818	17229817	-1.25279	1.1e-10	6.48e-09	Gibberellin-regulated family protein
Gm06_17229153_17229228	Gm06	17229153	17229228	0.216667	0.45	0.23333	colfax	16h	CHH	2 kb down	Glyma.06G193800	Gm06	17227818	17229817	-1.25279	1.1e-10	6.48e-09	Gibberellin-regulated family protein
Gm06_17229306_17229677	Gm06	17229306	17229677	0.266026	0.49038	0.22436	colfax	16h	CHH	2 kb down	Glyma.06G193800	Gm06	17227818	17229817	-1.25279	1.1e-10	6.48e-09	Gibberellin-regulated family protein
Gm06_17228025_17228093	Gm06	17228025	17228093	0.282051	0.29487	0.012821	colfax	16h	CHH	2 kb down	Glyma.06G193800	Gm06	17227818	17229817	-1.25279	1.1e-10	6.48e-09	Gibberellin-regulated family protein
Gm06_46044073_46044378	Gm06	46044073	46044378	0.267857	0.30357	0.035714	colfax	16h	CHH	2 kb down	Glyma.06G273600	Gm06	46042397	46044396	3.46758	1.75e-17	2.25e-15	Cysteine proteinases superfamily protein
Gm07_6586059_6586110	Gm07	6586059	6586110	0.2625	0.35	0.0875	colfax	16h	CHH	2 kb down	Glyma.07G073900	Gm07	6584181	6586180	1.83713	1.6e-06	4.46e-05	NAD(P)-binding Rossmann-fold superfamily protein
Gm07_6799477_6799888	Gm07	6799477	6799888	0.439103	0.58974	0.15064	colfax	16h	CHH	2 kb down	Glyma.07G076600	Gm07	6797509	6799508	4.01342	1.18e-14	1.13e-12	BON association protein 2
Gm07_11431917_11431978	Gm07	11431917	11431978	0.7	0.7	0	colfax	16h	CHH	2 kb down	Glyma.07G112000	Gm07	11430692	11432691	-1.41587	4.72e-09	2.16e-07	photosystem II subunit Q-2
Gm07_15223333_15223383	Gm07	15223333	15223383	0.358333	0.48333	0.125	colfax	16h	CHH	2 kb down	Glyma.07G129000	Gm07	15221651	15223650	1.28403	0.00015753	0.00257083	ACC oxidase 1
Gm07_19166698_19166793	Gm07	19166698	19166793	0.480769	0.55769	0.076923	colfax	16h	CHH	2 kb down	Glyma.07G157100	Gm07	19166403	19168402	-2.08896	0.00017774	0.00283967	Disease resistance-responsive (dirigent-like protein) family protein
Gm07_31026479_31026597	Gm07	31026479	31026597	0.493056	0.67593	0.18287	colfax	16h	CHH	2 kb down	Glyma.07G173700	Gm07	31024763	31026762	-1.02516	0.00138419	0.0156669	CHASE domain containing histidine kinase protein
Gm07_42650338_42650446	Gm07	42650338	42650446	0.359375	0.35938	0	colfax	16h	CHH	2 kb down	Glyma.07G243500	Gm07	42649953	42651952	3.12664	8.24e-27	2.03e-24	MLP-like protein 423
Gm07_42651274_42651365	Gm07	42651274	42651365	0.408333	0.5	0.091667	colfax	16h	CHH	2 kb down	Glyma.07G243500	Gm07	42649953	42651952	3.12664	8.24e-27	2.03e-24	MLP-like protein 423
Gm08_6019454_6019477	Gm08	6019454	6019477	0.5	0.525	0.025	colfax	16h	CHH	2 kb down	Glyma.08G078900	Gm08	6018187	6020186	3.3315	1.91e-10	1.07e-08	polygalacturonase inhibiting protein 1
Gm08_9141935_9141955	Gm08	9141935	9141955	0.375	0.4	0.025	colfax	16h	CHH	2 kb down	Glyma.08G118200	Gm08	9141933	9143932	2.33	1.21e-07	4.23e-06	WRKY DNA-binding protein 65
Gm08_10889463_10889539	Gm08	10889463	10889539	0.308333	0.35	0.041667	colfax	16h	CHH	2 kb down	Glyma.08G141500	Gm08	10888151	10890150	1.44481	9.77e-07	2.88e-05	shikimate kinase 1
Gm08_11695826_11695907	Gm08	11695826	11695907	0.358333	0.45	0.091667	colfax	16h	CHH	2 kb down	Glyma.08G150800	Gm08	11695480	11697479	3.06537	4.02e-12	2.82e-10	urophorphyrin methylase 1
Gm08_13049831_13049857	Gm08	13049831	13049857	0.320833	0.32083	0	colfax	16h	CHH	2 kb down	Glyma.08G164666	Gm08	13049358	13051357	-7.56763	0.003164	0.0302487	NA
Gm08_20356353_20356748	Gm08	20356353	20356748	0.408333	0.40833	0	colfax	16h	CHH	2 kb down	Glyma.08G238100	Gm08	20355982	20357981	-1.99851	6.82e-08	2.53e-06	cytochrome P450, family 72, subfamily A, polypeptide 15
Gm08_45928734_45928836	Gm08	45928734	45928836	0.4	0.45	0.05	colfax	16h	CHH	2 kb down	Glyma.08G352500	Gm08	45927705	45929704	1.59476	9.39e-05	0.0016542	Pentatricopeptide repeat (PPR) superfamily protein
Gm09_5657706_5657820	Gm09	5657706	5657820	0.284722	0.30556	0.020833	colfax	16h	CHH	2 kb down	Glyma.09G060700	Gm09	5655933	5657932	2.33173	0.00148423	0.01655
Gm09_45182601_45182652	Gm09	45182601	45182652	0.338889	0.41667	0.077778	colfax	16h	CHH	2 kb down	Glyma.09G222300	Gm09	45181745	45183744	-1.59004	0.00116739	0.0136377	SAUR-like auxin-responsive protein family
Gm09_45182688_45182747	Gm09	45182688	45182747	0.3125	0.4125	0.1	colfax	16h	CHH	2 kb down	Glyma.09G222300	Gm09	45181745	45183744	-1.59004	0.00116739	0.0136377	SAUR-like auxin-responsive protein family
Gm09_49975268_49975309	Gm09	49975268	49975309	0.25	0.25	0	colfax	16h	CHH	2 kb down	Glyma.09G280900	Gm09	49974223	49976222	-3.0076	0.00016439	0.00266013	glutaredoxin-related
Gm09_49975417_49975463	Gm09	49975417	49975463	0.325	0.38333	0.058333	colfax	16h	CHH	2 kb down	Glyma.09G280900	Gm09	49974223	49976222	-3.0076	0.00016439	0.00266013	glutaredoxin-related
Gm09_50128124_50128173	Gm09	50128124	50128173	0.216667	0.38333	0.16667	colfax	16h	CHH	2 kb down	Glyma.09G281900	Gm09	50126745	50128744	3.19947	5.92e-36	2.47e-33	O-methyltransferase 1
Gm10_11864825_11864902	Gm10	11864825	11864902	0.258333	0.25833	0	colfax	16h	CHH	2 kb down	Glyma.10G090100	Gm10	11863150	11865149	-0.734004	0.0022736	0.023383	Protein of unknown function, DUF642
Gm10_25866482_25866719	Gm10	25866482	25866719	0.35	0.35	0	colfax	16h	CHH	2 kb down	Glyma.10G111200	Gm10	25864947	25866946	-2.36889	2.03e-09	9.78e-08	TRICHOME BIREFRINGENCE-LIKE 36
Gm11_18339325_18339364	Gm11	18339325	18339364	0.275	0.275	0	colfax	16h	CHH	2 kb down	Glyma.11G152500	Gm11	18337555	18339554	2.2299	2.96e-06	7.77e-05	ARM repeat superfamily protein
Gm11_28221789_28221833	Gm11	28221789	28221833	0.35	0.4	0.05	colfax	16h	CHH	2 kb down	Glyma.11G178300	Gm11	28221658	28223657	2.48624	2.71e-07	8.94e-06	calmodulin-binding receptor-like cytoplasmic kinase 1
Gm11_35366355_35366646	Gm11	35366355	35366646	0.283333	0.3	0.016667	colfax	16h	CHH	2 kb down	Glyma.11G211970	Gm11	35365347	35367346	-3.92818	4.86e-05	0.00092688	NA
Gm11_35367037_35367100	Gm11	35367037	35367100	0.442308	0.46154	0.019231	colfax	16h	CHH	2 kb down	Glyma.11G211970	Gm11	35365347	35367346	-3.92818	4.86e-05	0.00092688	NA
Gm12_3999823_3999926	Gm12	3999823	3999926	0.275	0.275	0	colfax	16h	CHH	2 kb down	Glyma.12G055400	Gm12	3999670	4001669	-0.995162	0.00567973	0.0479991	basic helix-loop-helix (bHLH) DNA-binding superfamily protein
Gm12_8096937_8096987	Gm12	8096937	8096987	0.375	0.375	0	colfax	16h	CHH	2 kb down	Glyma.12G096300	Gm12	8095967	8097966	0.818762	0.00039848	0.00558607	FASCICLIN-like arabinogalactan protein 17 precursor
Gm12_33304834_33305007	Gm12	33304834	33305007	0.245	0.275	0.03	colfax	16h	CHH	2 kb down	Glyma.12G163800	Gm12	33304347	33306346	7.54919	0.00332182	0.031463	Major facilitator superfamily protein
Gm12_37025704_37025740	Gm12	37025704	37025740	0.45	0.5	0.05	colfax	16h	CHH	2 kb down	Glyma.12G194000	Gm12	37025599	37027598	1.07073	9.33e-08	3.36e-06	Major facilitator superfamily protein
Gm12_39520134_39520171	Gm12	39520134	39520171	0.241667	0.26667	0.025	colfax	16h	CHH	2 kb down	Glyma.12G221500	Gm12	39519788	39521787	1.86768	3.21e-06	8.35e-05	NAC domain containing protein 3
Gm12_40851769_40851826	Gm12	40851769	40851826	0.2875	0.3	0.0125	colfax	16h	CHH	2 kb down	Glyma.12G234700	Gm12	40850493	40852492	3.85792	4.29e-13	3.43e-11	Kunitz family trypsin and protease inhibitor protein
Gm12_40852016_40852079	Gm12	40852016	40852079	0.357143	0.39286	0.035714	colfax	16h	CHH	2 kb down	Glyma.12G234700	Gm12	40850493	40852492	3.85792	4.29e-13	3.43e-11	Kunitz family trypsin and protease inhibitor protein
Gm13_9198313_9198353	Gm13	9198313	9198353	0.25	0.25	0	colfax	16h	CHH	2 kb down	Glyma.13G030900	Gm13	9197677	9199676	1.1076	7.04e-05	0.00128313	NAC (No Apical Meristem) domain transcriptional regulator superfamily protein
Gm13_14287414_14287560	Gm13	14287414	14287560	0.442308	0.5	0.057692	colfax	16h	CHH	2 kb down	Glyma.13G054800	Gm13	14287054	14289053	-0.749185	0.00130847	0.0149559
Gm13_21572724_21572869	Gm13	21572724	21572869	0.366667	0.41667	0.05	colfax	16h	CHH	2 kb down	Glyma.13G112000	Gm13	21572568	21574567	1.36177	1.7e-05	0.0003689	jasmonate-zim-domain protein 1
Gm13_27267027_27267213	Gm13	27267027	27267213	0.5125	0.5375	0.025	colfax	16h	CHH	2 kb down	Glyma.13G163100	Gm13	27265499	27267498	-0.990541	0.00079872	0.0100213	Eukaryotic aspartyl protease family protein
Gm13_30386581_30386612	Gm13	30386581	30386612	0.233333	0.25833	0.025	colfax	16h	CHH	2 kb down	Glyma.13G196200	Gm13	30386305	30388304	-0.955649	0.00043462	0.0060227	Eukaryotic aspartyl protease family protein
Gm13_36294077_36294133	Gm13	36294077	36294133	0.521429	0.625	0.10357	colfax	16h	CHH	2 kb down	Glyma.13G266100	Gm13	36293288	36295287	1.82621	2.17e-23	4.06e-21	Leucine-rich repeat transmembrane protein kinase
Gm13_36294189_36294237	Gm13	36294189	36294237	0.308333	0.40833	0.1	colfax	16h	CHH	2 kb down	Glyma.13G266100	Gm13	36293288	36295287	1.82621	2.17e-23	4.06e-21	Leucine-rich repeat transmembrane protein kinase
Gm13_45056637_45057125	Gm13	45056637	45057125	0.375	0.525	0.15	colfax	16h	CHH	2 kb down	Glyma.13G372000	Gm13	45056174	45058173	1.21442	1.55e-10	8.86e-09	4-coumarate:CoA ligase 2
Gm13_45057390_45057459	Gm13	45057390	45057459	0.409091	0.43182	0.022727	colfax	16h	CHH	2 kb down	Glyma.13G372000	Gm13	45056174	45058173	1.21442	1.55e-10	8.86e-09	4-coumarate:CoA ligase 2
Gm14_3828359_3828377	Gm14	3828359	3828377	0.25	0.25	0	colfax	16h	CHH	2 kb down	Glyma.14G049500	Gm14	3826904	3828903	2.45132	5.39e-24	1.05e-21	ethylene-forming enzyme
Gm14_4426035_4426106	Gm14	4426035	4426106	0.25	0.3	0.05	colfax	16h	CHH	2 kb down	Glyma.14G056500	Gm14	4424475	4426474	1.17017	7.02e-07	2.14e-05	Glycosyl hydrolase family 85
Gm14_5917857_5917990	Gm14	5917857	5917990	0.208333	0.20833	0	colfax	16h	CHH	2 kb down	Glyma.14G071600	Gm14	5916105	5918104	2.16846	3.14e-06	8.19e-05	HXXXD-type acyl-transferase family protein
Gm15_13111639_13111759	Gm15	13111639	13111759	0.263889	0.43056	0.16667	colfax	16h	CHH	2 kb down	Glyma.15G156400	Gm15	13110539	13112538	1.24166	8.7e-09	3.82e-07	VACUOLAR SORTING RECEPTOR 6
Gm15_35004990_35005011	Gm15	35004990	35005011	0.225	0.225	0	colfax	16h	CHH	2 kb down	Glyma.15G213600	Gm15	35004321	35006320	-4.39693	0.00015792	0.00257483	S-locus lectin protein kinase family protein
Gm15_52996656_52996702	Gm15	52996656	52996702	0.2125	0.275	0.0625	colfax	16h	CHH	2 kb down	Glyma.15G272700	Gm15	52996510	52998509	1.14248	0.00013189	0.00220654
Gm16_4070943_4071037	Gm16	4070943	4071037	0.425	0.525	0.1	colfax	16h	CHH	2 kb down	Glyma.16G043500	Gm16	4069370	4071369	-0.941071	3.46e-06	8.96e-05	apyrase 2
Gm17_4998629_4998662	Gm17	4998629	4998662	0.208333	0.525	0.31667	colfax	16h	CHH	2 kb down	Glyma.17G064600	Gm17	4998199	5000198	1.25999	9.49e-09	4.15e-07	4-coumarate:CoA ligase 2
Gm17_6382086_6382136	Gm17	6382086	6382136	0.307692	0.34615	0.038462	colfax	16h	CHH	2 kb down	Glyma.17G082000	Gm17	6381256	6383255	0.802933	0.00268538	0.0266391	O-fucosyltransferase family protein
Gm17_6382275_6382343	Gm17	6382275	6382343	0.425	0.5	0.075	colfax	16h	CHH	2 kb down	Glyma.17G082000	Gm17	6381256	6383255	0.802933	0.00268538	0.0266391	O-fucosyltransferase family protein
Gm17_8071133_8071485	Gm17	8071133	8071485	0.508333	0.6	0.091667	colfax	16h	CHH	2 kb down	Glyma.17G102900	Gm17	8070529	8072528	-1.17432	0.00200459	0.0211331	Protein kinase superfamily protein
Gm17_10631513_10631537	Gm17	10631513	10631537	0.475	0.475	0	colfax	16h	CHH	2 kb down	Glyma.17G132400	Gm17	10631421	10633420	1.83334	2.68e-07	8.83e-06	TCP family transcription factor
Gm17_11080087_11080120	Gm17	11080087	11080120	0.3875	0.425	0.0375	colfax	16h	CHH	2 kb down	Glyma.17G137400	Gm17	11078424	11080423	9.72624	4.72e-08	1.81e-06	Plant invertase/pectin methylesterase inhibitor superfamily protein
Gm17_12237194_12237533	Gm17	12237194	12237533	0.358333	0.35833	0	colfax	16h	CHH	2 kb down	Glyma.17G148400	Gm17	12236790	12238789	-1.08354	2.31e-05	0.00048213	ureidoglycine aminohydrolase
Gm17_15099106_15099478	Gm17	15099106	15099478	0.454545	0.45455	0	colfax	16h	CHH	2 kb down	Glyma.17G166000	Gm17	15098242	15100241	1.41404	3.23e-07	1.05e-05	geranyl diphosphate synthase 1
Gm17_24568492_24568588	Gm17	24568492	24568588	0.222222	0.22222	0	colfax	16h	CHH	2 kb down	Glyma.17G188300	Gm17	24568226	24570225	1.37778	2.92e-10	1.58e-08	ABC1 family protein
Gm17_27346638_27346847	Gm17	27346638	27346847	0.283333	0.33333	0.05	colfax	16h	CHH	2 kb down	Glyma.17G192100	Gm17	27345179	27347178	1.5181	1.25e-06	3.56e-05	early nodulin-related
Gm17_36430527_36430581	Gm17	36430527	36430581	0.381944	0.58333	0.20139	colfax	16h	CHH	2 kb down	Glyma.17G216600	Gm17	36430150	36432149	-0.953405	0.00116198	0.0135829	PPPDE putative thiol peptidase family protein
Gm17_37718725_37718926	Gm17	37718725	37718926	0.329167	0.525	0.19583	colfax	16h	CHH	2 kb down	Glyma.17G224700	Gm17	37718288	37720287	2.47261	3.57e-07	1.15e-05
Gm17_40554773_40554810	Gm17	40554773	40554810	0.522727	0.56818	0.045455	colfax	16h	CHH	2 kb down	Glyma.17G249300	Gm17	40553439	40555438	-1.10547	0.00267194	0.026532	PPPDE putative thiol peptidase family protein
Gm18_3877471_3877527	Gm18	3877471	3877527	0.284722	0.61111	0.32639	colfax	16h	CHH	2 kb down	Glyma.18G045100	Gm18	3875964	3877963	2.69022	1.78e-33	6.83e-31	polyamine oxidase 4
Gm18_5055628_5055884	Gm18	5055628	5055884	0.5	0.6875	0.1875	colfax	16h	CHH	2 kb down	Glyma.18G057900	Gm18	5055034	5057033	-1.76779	5.34e-08	2.03e-06	NAD(P)-binding Rossmann-fold superfamily protein
Gm18_41830102_41830195	Gm18	41830102	41830195	0.291667	0.325	0.033333	colfax	16h	CHH	2 kb down	Glyma.18G174500	Gm18	41828188	41830187	7.80788	0.00128166	0.0147121	C2H2-like zinc finger protein
Gm18_49925420_49925546	Gm18	49925420	49925546	0.3775	0.45	0.0725	colfax	16h	CHH	2 kb down	Glyma.18G210500	Gm18	49924606	49926605	-2.44264	1.97e-05	0.00041975	PYRIMIDINE 4
Gm18_57203384_57203552	Gm18	57203384	57203552	0.3	0.3	0	colfax	16h	CHH	2 kb down	Glyma.18G289900	Gm18	57202151	57204150	7.86424	0.00242927	0.0245369	Uncharacterised protein family (UPF0497)
Gm19_1240699_1240830	Gm19	1240699	1240830	0.291667	0.39167	0.1	colfax	16h	CHH	2 kb down	Glyma.19G013000	Gm19	1239180	1241179	-1.69308	0.00023178	0.00355319	Gibberellin-regulated family protein
Gm19_1224035_1224077	Gm19	1224035	1224077	0.716667	0.8	0.083333	colfax	16h	CHH	2 kb down	Glyma.19G012900	Gm19	1223866	1225865	-1.04765	0.00312061	0.0299101	Heavy metal transport/detoxification superfamily protein
Gm19_3138209_3138250	Gm19	3138209	3138250	0.258333	0.275	0.016667	colfax	16h	CHH	2 kb down	Glyma.19G025200	Gm19	3137139	3139138	4.81163	3.34e-24	6.64e-22	UDP-glycosyltransferase 74 F1
Gm19_15991364_15991394	Gm19	15991364	15991394	0.233333	0.25	0.016667	colfax	16h	CHH	2 kb down	Glyma.19G069400	Gm19	15990040	15992039	1.37242	3.61e-05	0.00071183	suppressor of npr1-1 constitutive 4
Gm19_15991398_15991680	Gm19	15991398	15991680	0.35	0.46667	0.11667	colfax	16h	CHH	2 kb down	Glyma.19G069400	Gm19	15990040	15992039	1.37242	3.61e-05	0.00071183	suppressor of npr1-1 constitutive 4
Gm20_11667790_11667836	Gm20	11667790	11667836	0.2125	0.225	0.0125	colfax	16h	CHH	2 kb down	Glyma.20G051700	Gm20	11667323	11669322	4.45232	2.14e-27	5.45e-25	Plant L-ascorbate oxidase
Gm20_14159197_14159382	Gm20	14159197	14159382	0.2625	0.2625	0	colfax	16h	CHH	2 kb down	Glyma.20G058100	Gm20	14157625	14159624	-1.47268	0.00049017	0.00662853	SMAD/FHA domain-containing protein
Gm20_35929537_35929612	Gm20	35929537	35929612	0.392857	0.39286	0	colfax	16h	CHH	2 kb down	Glyma.20G117000	Gm20	35928597	35930596	1.693	0.00046471	0.00635875	myb domain protein 62
Gm20_42312983_42313175	Gm20	42312983	42313175	0.4375	0.54688	0.10938	colfax	16h	CHH	2 kb down	Glyma.20G185167	Gm20	42312296	42314295	-2.46724	0.00287132	0.0280014	NA
Gm20_44554592_44554714	Gm20	44554592	44554714	0.272436	0.32051	0.048077	colfax	16h	CHH	2 kb down	Glyma.20G210100	Gm20	44553262	44555261	1.7318	7.3e-13	5.66e-11	Eukaryotic aspartyl protease family protein
Gm01_3567671_3567696	Gm01	3567671	3567696	-0.375	0	0.375	colfax	16h	CHH	gene body	Glyma.01G034100	Gm01	3564231	3569679	7.5914	0.00348757	0.0326006	Protein kinase superfamily protein
Gm01_37875555_37875627	Gm01	37875555	37875627	-0.315	0.035	0.35	colfax	16h	CHH	gene body	Glyma.01G109800	Gm01	37874048	37879827	1.98643	0.00041032	0.00572592	O-fucosyltransferase family protein
Gm01_51761963_51762030	Gm01	51761963	51762030	-0.395833	0	0.39583	colfax	16h	CHH	gene body	Glyma.01G169000	Gm01	51759393	51763537	1.30067	1.78e-06	4.89e-05	DNA binding;zinc ion binding;nucleic acid binding;nucleic acid binding
Gm01_54875260_54875477	Gm01	54875260	54875477	-0.270833	0	0.27083	colfax	16h	CHH	gene body	Glyma.01G205100	Gm01	54873051	54879365	1.61209	0.00030611	0.00450153	GATA transcription factor 26
Gm01_55416291_55416337	Gm01	55416291	55416337	-0.291667	0	0.29167	colfax	16h	CHH	gene body	Glyma.01G211700	Gm01	55414853	55418668	-0.743905	0.00106598	0.0126915	Calcium-binding EF-hand family protein
Gm02_1460248_1460270	Gm02	1460248	1460270	-0.316667	0	0.31667	colfax	16h	CHH	gene body	Glyma.02G016400	Gm02	1457661	1460690	-1.3401	3.14e-08	1.24e-06	glycosyl hydrolase 9B13
Gm02_2127112_2127394	Gm02	2127112	2127394	-0.366667	0.05	0.41667	colfax	16h	CHH	gene body	Glyma.02G024200	Gm02	2126007	2134045	3.10396	2.9e-26	6.79e-24	Actin cross-linking protein
Gm02_4685144_4685419	Gm02	4685144	4685419	-0.441667	0.0083333	0.45	colfax	16h	CHH	gene body	Glyma.02G051700	Gm02	4683064	4689268	-0.860273	0.00127918	0.0147073	beta-galactosidase 3
Gm02_15774047_15774306	Gm02	15774047	15774306	-0.3	0.05	0.35	colfax	16h	CHH	gene body	Glyma.02G149200	Gm02	15772389	15784423	1.11313	5.01e-05	0.00095195	Tudor/PWWP/MBT domain-containing protein
Gm02_36359370_36359462	Gm02	36359370	36359462	-0.225	0.025	0.25	colfax	16h	CHH	gene body	Glyma.02G187200	Gm02	36358282	36360033	1.9189	1.35e-08	5.71e-07	glutathione S-transferase tau 7
Gm02_43279811_43279852	Gm02	43279811	43279852	-0.241667	0	0.24167	colfax	16h	CHH	gene body	Glyma.02G227700	Gm02	43274131	43280388	1.59189	1.71e-13	1.45e-11	alternative NAD(P)H dehydrogenase 1
Gm03_2082872_2082897	Gm03	2082872	2082897	-0.35	0	0.35	colfax	16h	CHH	gene body	Glyma.03G020700	Gm03	2082498	2084689	-1.57442	3.36e-05	0.00066695	Protein kinase superfamily protein
Gm03_10604791_10604825	Gm03	10604791	10604825	-0.3575	0.0425	0.4	colfax	16h	CHH	gene body	Glyma.03G063900	Gm03	10603246	10609674	-1.33211	6.92e-06	0.00016554	Transmembrane amino acid transporter family protein
Gm03_34060507_34060598	Gm03	34060507	34060598	-0.418981	0.45833	0.87731	colfax	16h	CHH	gene body	Glyma.03G118200	Gm03	34060221	34069705	-3.18905	0.00160983	0.0177205	transcription regulators
Gm03_34061995_34062041	Gm03	34061995	34062041	-0.555556	0.013889	0.56944	colfax	16h	CHH	gene body	Glyma.03G118200	Gm03	34060221	34069705	-3.18905	0.00160983	0.0177205	transcription regulators
Gm03_36363747_36363779	Gm03	36363747	36363779	-0.2	0	0.2	colfax	16h	CHH	gene body	Glyma.03G136000	Gm03	36324180	36381777	1.85845	4.7e-14	4.24e-12	ATP-binding cassette A1
Gm03_36676854_36676882	Gm03	36676854	36676882	-0.2375	0.0625	0.3	colfax	16h	CHH	gene body	Glyma.03G138400	Gm03	36673426	36677350	-2.59973	0.00035803	0.00512803	curculin-like (mannose-binding) lectin family protein / PAN domain-containing protein
Gm03_45090568_45090633	Gm03	45090568	45090633	-0.354167	0.083333	0.4375	colfax	16h	CHH	gene body	Glyma.03G240600	Gm03	45086194	45092217	1.03078	2.54e-06	6.74e-05	glutathione synthetase 2
Gm03_45531883_45531925	Gm03	45531883	45531925	-0.325	0.025	0.35	colfax	16h	CHH	gene body	Glyma.03G246700	Gm03	45529673	45533112	0.881402	3.46e-06	8.96e-05	NAD(P)-linked oxidoreductase superfamily protein
Gm03_46587009_46587118	Gm03	46587009	46587118	-0.318841	0.043478	0.36232	colfax	16h	CHH	gene body	Glyma.03G260200	Gm03	46579816	46588941	-1.1105	0.00083432	0.010407	CBL-interacting protein kinase 9
Gm04_4511707_4511748	Gm04	4511707	4511748	-0.383333	0	0.38333	colfax	16h	CHH	gene body	Glyma.04G055900	Gm04	4508170	4515059	-0.7282	0.00108203	0.0128409	ferredoxin-related
Gm04_43539473_43539642	Gm04	43539473	43539642	-0.348438	0.28125	0.62969	colfax	16h	CHH	gene body	Glyma.04G181200	Gm04	43539495	43542186	-0.79689	0.0047578	0.0416776	deletion of SUV3 suppressor 1(I)
Gm04_43735184_43735243	Gm04	43735184	43735243	-0.5	0.041667	0.54167	colfax	16h	CHH	gene body	Glyma.04G182700	Gm04	43735054	43740740	-0.74005	0.00558197	0.0473782	Protein kinase superfamily protein
Gm04_45756216_45756289	Gm04	45756216	45756289	-0.25	0	0.25	colfax	16h	CHH	gene body	Glyma.04G197300	Gm04	45755566	45757865	-0.827446	0.00066942	0.00863906	Heavy metal transport/detoxification superfamily protein
Gm04_46812234_46812265	Gm04	46812234	46812265	-0.25	0	0.25	colfax	16h	CHH	gene body	Glyma.04G207200	Gm04	46807596	46813172	-1.20061	0.00245039	0.0247211
Gm05_7432158_7432178	Gm05	7432158	7432178	-0.270833	0	0.27083	colfax	16h	CHH	gene body	Glyma.05G070000	Gm05	7429866	7435130	-0.616648	0.00248233	0.0249612	S-adenosyl-L-methionine-dependent methyltransferases superfamily protein
Gm05_9382698_9382808	Gm05	9382698	9382808	-0.204167	0.025	0.22917	colfax	16h	CHH	gene body	Glyma.05G075100	Gm05	9372780	9390877	-7.42728	0.00417326	0.0374833	AMP-dependent synthetase and ligase family protein
Gm05_26891561_26891609	Gm05	26891561	26891609	-0.528846	0.11538	0.64423	colfax	16h	CHH	gene body	Glyma.05G101300	Gm05	26888131	26892498	2.31566	2.06e-05	0.00043704	Auxin-responsive GH3 family protein
Gm05_26891616_26891660	Gm05	26891616	26891660	-0.330357	0.017857	0.34821	colfax	16h	CHH	gene body	Glyma.05G101300	Gm05	26888131	26892498	2.31566	2.06e-05	0.00043704	Auxin-responsive GH3 family protein
Gm05_27656422_27656466	Gm05	27656422	27656466	-0.236111	0	0.23611	colfax	16h	CHH	gene body	Glyma.05G103700	Gm05	27651193	27656664	1.45152	2.86e-05	0.0005839
Gm06_787833_787851	Gm06	787833	787851	-0.275	0	0.275	colfax	16h	CHH	gene body	Glyma.06G010200	Gm06	787627	788689	1.55928	8.27e-07	2.48e-05	G-box binding factor 6
Gm06_3713240_3713571	Gm06	3713240	3713571	-0.325	0	0.325	colfax	16h	CHH	gene body	Glyma.06G049500	Gm06	3710887	3715309	-1.04855	0.00061216	0.00798659	FAD/NAD(P)-binding oxidoreductase family protein
Gm06_10401289_10401486	Gm06	10401289	10401486	-0.22	0	0.22	colfax	16h	CHH	gene body	Glyma.06G127400	Gm06	10396299	10409639	0.795812	0.00407995	0.0368261	NADH-dependent glutamate synthase 1
Gm06_11158149_11158169	Gm06	11158149	11158169	-0.2	0	0.2	colfax	16h	CHH	gene body	Glyma.06G136900	Gm06	11154493	11158994	1.65728	1.95e-08	7.98e-07	Transducin/WD40 repeat-like superfamily protein
Gm06_49944811_49944947	Gm06	49944811	49944947	-0.2325	0.0125	0.245	colfax	16h	CHH	gene body	Glyma.06G315100	Gm06	49941138	49947340	3.72089	6.01e-36	2.48e-33	aminophospholipid ATPase 1
Gm07_139339_139409	Gm07	139339	139409	-0.316667	0	0.31667	colfax	16h	CHH	gene body	Glyma.07G001300	Gm07	132866	142123	-1.55903	0.00055418	0.00736062	Terpenoid cyclases family protein
Gm07_419032_419065	Gm07	419032	419065	-0.208333	0.066667	0.275	colfax	16h	CHH	gene body	Glyma.07G005700	Gm07	418018	419430	7.95462	0.00122703	0.0142297	S-domain-1 13
Gm07_320712_320753	Gm07	320712	320753	-0.220833	0	0.22083	colfax	16h	CHH	gene body	Glyma.07G004300	Gm07	316122	335133	2.23785	1e-11	6.71e-10	autoinhibited Ca(2+)-ATPase 9
Gm07_606896_606944	Gm07	606896	606944	-0.308333	0	0.30833	colfax	16h	CHH	gene body	Glyma.07G008300	Gm07	604381	610163	3.53972	0.0004402	0.00608745	calmodulin-binding family protein
Gm07_1662148_1662232	Gm07	1662148	1662232	-0.216667	0.025	0.24167	colfax	16h	CHH	gene body	Glyma.07G021300	Gm07	1661330	1664736	1.47795	9.78e-06	0.00022333
Gm07_5954730_5954751	Gm07	5954730	5954751	-0.25	0	0.25	colfax	16h	CHH	gene body	Glyma.07G067800	Gm07	5954686	5957086	1.34012	0.00030252	0.00446098	Disease resistance protein (TIR-NBS-LRR class) family
Gm07_7925476_7925728	Gm07	7925476	7925728	-0.406667	0.185	0.59167	colfax	16h	CHH	gene body	Glyma.07G087400	Gm07	7921947	7927015	1.71032	1.34e-07	4.66e-06	aldehyde dehydrogenase 2C4
Gm07_18653877_18654015	Gm07	18653877	18654015	-0.243056	0.041667	0.28472	colfax	16h	CHH	gene body	Glyma.07G153800	Gm07	18651590	18658607	2.20557	1.15e-15	1.23e-13	ammonium transporter 2
Gm07_18657030_18657048	Gm07	18657030	18657048	-0.3	0	0.3	colfax	16h	CHH	gene body	Glyma.07G153800	Gm07	18651590	18658607	2.20557	1.15e-15	1.23e-13	ammonium transporter 2
Gm07_36392102_36392161	Gm07	36392102	36392161	-0.296875	0.14062	0.4375	colfax	16h	CHH	gene body	Glyma.07G192700	Gm07	36389884	36396653	2.87352	0.0035691	0.0331234	serine carboxypeptidase-like 31
Gm07_44230607_44230650	Gm07	44230607	44230650	-0.2125	0	0.2125	colfax	16h	CHH	gene body	Glyma.07G265000	Gm07	44229374	44231005	3.98832	1.99e-07	6.69e-06	Protein of unknown function (DUF506)
Gm08_416581_416702	Gm08	416581	416702	-0.35	0.025	0.375	colfax	16h	CHH	gene body	Glyma.08G005200	Gm08	415515	419077	-1.09148	0.00420976	0.0377795	Sec14p-like phosphatidylinositol transfer family protein
Gm08_764095_764190	Gm08	764095	764190	-0.532051	0.12179	0.65385	colfax	16h	CHH	gene body	Glyma.08G009800	Gm08	761983	765629	1.71377	0.00010683	0.0018426	DHHC-type zinc finger family protein
Gm08_823619_823644	Gm08	823619	823644	-0.25	0	0.25	colfax	16h	CHH	gene body	Glyma.08G010300	Gm08	811091	829487	0.913364	0.00343052	0.0322424	Histidine kinase-, DNA gyrase B-, and HSP90-like ATPase family protein
Gm08_3543828_3543877	Gm08	3543828	3543877	-0.208333	0.091667	0.3	colfax	16h	CHH	gene body	Glyma.08G044700	Gm08	3536606	3548762	1.0921	0.00134722	0.0153212	zinc finger protein-related
Gm08_7477523_7477546	Gm08	7477523	7477546	-0.2625	0	0.2625	colfax	16h	CHH	gene body	Glyma.08G097700	Gm08	7473290	7480976	0.863459	0.00528839	0.0453984	RNA-binding KH domain-containing protein
Gm08_19713089_19713164	Gm08	19713089	19713164	-0.423077	0	0.42308	colfax	16h	CHH	gene body	Glyma.08G234500	Gm08	19703242	19713617	3.60879	4.58e-05	0.00087945	RING domain ligase1
Gm08_30143846_30143902	Gm08	30143846	30143902	-0.2375	0.025	0.2625	colfax	16h	CHH	gene body	Glyma.08G264900	Gm08	30127483	30185381	-1.31925	0.00084101	0.0104844	phototropin 2
Gm08_30146039_30146064	Gm08	30146039	30146064	-0.358333	0.041667	0.4	colfax	16h	CHH	gene body	Glyma.08G264900	Gm08	30127483	30185381	-1.31925	0.00084101	0.0104844	phototropin 2
Gm08_41958385_41958401	Gm08	41958385	41958401	-0.35	0	0.35	colfax	16h	CHH	gene body	Glyma.08G307300	Gm08	41956587	41959915	8.26237	0.00018274	0.00290772	receptor-like protein kinase 1
Gm08_41963939_41963961	Gm08	41963939	41963961	-0.25	0	0.25	colfax	16h	CHH	gene body	Glyma.08G307400	Gm08	41961641	41964740	3.90974	1.25e-09	6.18e-08	receptor-like protein kinase 1
Gm08_44743168_44743280	Gm08	44743168	44743280	-0.241667	0.075	0.31667	colfax	16h	CHH	gene body	Glyma.08G336800	Gm08	44742099	44746995	1.84556	1.76e-13	1.49e-11	amino acid permease 7
Gm08_44720608_44720671	Gm08	44720608	44720671	-0.2625	0.05	0.3125	colfax	16h	CHH	gene body	Glyma.08G336400	Gm08	44710428	44727349	1.06384	8.02e-06	0.00018779	proteasome activating protein 200
Gm08_45829641_45829762	Gm08	45829641	45829762	-0.391026	0.032051	0.42308	colfax	16h	CHH	gene body	Glyma.08G350800	Gm08	45829106	45831216	-1.53479	1.61e-05	0.00035013	cytochrome P450, family 93, subfamily D, polypeptide 1
Gm09_1640045_1640253	Gm09	1640045	1640253	-0.2625	0	0.2625	colfax	16h	CHH	gene body	Glyma.09G020800	Gm09	1635817	1641466	0.704258	0.00575021	0.0484468	NPR1-like protein 3
Gm09_41788459_41788525	Gm09	41788459	41788525	-0.2475	0	0.2475	colfax	16h	CHH	gene body	Glyma.09G183800	Gm09	41783712	41791496	1.46104	5.94e-07	1.84e-05	C2 domain-containing protein
Gm09_44319899_44319928	Gm09	44319899	44319928	-0.216667	0	0.21667	colfax	16h	CHH	gene body	Glyma.09G210400	Gm09	44318687	44323803	2.61344	0.00036522	0.00520666	NB-ARC domain-containing disease resistance protein
Gm09_47531772_47531790	Gm09	47531772	47531790	-0.2	0	0.2	colfax	16h	CHH	gene body	Glyma.09G250800	Gm09	47531489	47533390	-1.00171	2.26e-06	6.08e-05	photosystem I subunit l
Gm10_4116576_4116660	Gm10	4116576	4116660	-0.479167	0.020833	0.5	colfax	16h	CHH	gene body	Glyma.10G046300	Gm10	4108910	4118998	-8.00196	0.00045147	0.00621526
Gm10_38818211_38818231	Gm10	38818211	38818231	-0.238333	0.05	0.28833	colfax	16h	CHH	gene body	Glyma.10G151800	Gm10	38817057	38819032	-1.14689	0.00030566	0.00449652	translationally controlled tumor protein
Gm10_43296040_43296125	Gm10	43296040	43296125	-0.2875	0.0875	0.375	colfax	16h	CHH	gene body	Glyma.10G201000	Gm10	43288518	43301221	0.935367	0.0023587	0.0240278	Dihydrolipoamide acetyltransferase, long form protein
Gm10_46034424_46034490	Gm10	46034424	46034490	-0.229167	0	0.22917	colfax	16h	CHH	gene body	Glyma.10G229400	Gm10	46026734	46035131	2.33898	3.15e-11	1.99e-09	P-loop containing nucleoside triphosphate hydrolases superfamily protein
Gm10_48724808_48724855	Gm10	48724808	48724855	-0.3	0	0.3	colfax	16h	CHH	gene body	Glyma.10G261400	Gm10	48723445	48726623	0.775023	0.00023184	0.00355319	D-3-phosphoglycerate dehydrogenase
Gm10_49475690_49475767	Gm10	49475690	49475767	-0.340278	0.22917	0.56944	colfax	16h	CHH	gene body	Glyma.10G271600	Gm10	49460411	49477825	1.96766	0.00366146	0.0337848	Protein kinase superfamily protein
Gm11_15149438_15149476	Gm11	15149438	15149476	-0.233333	0.05	0.28333	colfax	16h	CHH	gene body	Glyma.11G180400	Gm11	15147371	15151228	7.83885	0.00178423	0.0192066
Gm11_18300212_18300289	Gm11	18300212	18300289	-0.3	0.125	0.425	colfax	16h	CHH	gene body	Glyma.11G152200	Gm11	18297269	18301969	1.81942	0.00115907	0.0135589	S-locus lectin protein kinase family protein
Gm11_36612694_36612871	Gm11	36612694	36612871	-0.3125	0.24167	0.55417	colfax	16h	CHH	gene body	Glyma.11G222300	Gm11	36611822	36615349	7.72926	0.00053115	0.00710254	NAD(P)-binding Rossmann-fold superfamily protein
Gm11_37059286_37059315	Gm11	37059286	37059315	-0.2	0	0.2	colfax	16h	CHH	gene body	Glyma.11G226600	Gm11	37056764	37059901	-6.69169	2.11e-05	0.0004455
Gm12_1641777_1642032	Gm12	1641777	1642032	-0.275	0	0.275	colfax	16h	CHH	gene body	Glyma.12G022500	Gm12	1633054	1643312	1.79474	2.71e-13	2.23e-11
Gm12_2064984_2065145	Gm12	2064984	2065145	-0.25	0	0.25	colfax	16h	CHH	gene body	Glyma.12G027850	Gm12	2058260	2066361	2.91022	0.00211198	0.0220318	NA
Gm12_2770441_2770523	Gm12	2770441	2770523	-0.3	0	0.3	colfax	16h	CHH	gene body	Glyma.12G038500	Gm12	2769907	2774232	5.67658	0.00385338	0.035125	xylulose kinase-1
Gm12_33214083_33214133	Gm12	33214083	33214133	-0.4	0	0.4	colfax	16h	CHH	gene body	Glyma.12G163700	Gm12	33212311	33225082	0.983454	0.00010358	0.00179602	methionine S-methyltransferase
Gm12_37023318_37023687	Gm12	37023318	37023687	-0.208333	0	0.20833	colfax	16h	CHH	gene body	Glyma.12G194000	Gm12	37020928	37025598	1.07073	9.33e-08	3.36e-06	methionine S-methyltransferase
Gm12_37025570_37025704	Gm12	37025570	37025704	-0.420139	0.16667	0.58681	colfax	16h	CHH	gene body	Glyma.12G194000	Gm12	37020928	37025598	1.07073	9.33e-08	3.36e-06	MATE efflux family protein
Gm12_37950376_37950408	Gm12	37950376	37950408	-0.216667	0	0.21667	colfax	16h	CHH	gene body	Glyma.12G204400	Gm12	37933625	37959434	-1.00228	0.00013379	0.00223395	two-pore channel 1
Gm12_41442867_41442904	Gm12	41442867	41442904	-0.27	0	0.27	colfax	16h	CHH	gene body	Glyma.12G241700	Gm12	41438770	41445156	0.81954	0.00041247	0.00575219	Signal transduction histidine kinase, hybrid-type, ethylene sensor
Gm13_6399115_6399172	Gm13	6399115	6399172	-0.2	0	0.2	colfax	16h	CHH	gene body	Glyma.13G028100	Gm13	6391959	6402388	2.60261	1.19e-06	3.42e-05	disease resistance protein (TIR-NBS-LRR class), putative
Gm13_6394552_6394622	Gm13	6394552	6394622	-0.241667	0.016667	0.25833	colfax	16h	CHH	gene body	Glyma.13G028100	Gm13	6391959	6402388	2.60261	1.19e-06	3.42e-05	disease resistance protein (TIR-NBS-LRR class), putative
Gm13_15327356_15327531	Gm13	15327356	15327531	-0.275	0	0.275	colfax	16h	CHH	gene body	Glyma.13G063700	Gm13	15319346	15329578	-0.912469	0.00524868	0.0451479	ATP binding cassette subfamily B19
Gm13_17000960_17001002	Gm13	17000960	17001002	-0.2325	0.016667	0.24917	colfax	16h	CHH	gene body	Glyma.13G075900	Gm13	16992872	17003265	-10.2501	1.28e-09	6.34e-08	lipoxygenase 2
Gm13_21572551_21572610	Gm13	21572551	21572610	-0.5375	0.075	0.6125	colfax	16h	CHH	gene body	Glyma.13G112000	Gm13	21569341	21572567	1.36177	1.7e-05	0.0003689	NA
Gm13_26138611_26138723	Gm13	26138611	26138723	-0.308333	0.016667	0.325	colfax	16h	CHH	gene body	Glyma.13G152950	Gm13	26137442	26141689	-1.8386	1.82e-05	0.00039133	NA
Gm13_28466286_28466418	Gm13	28466286	28466418	-0.258333	0.016667	0.275	colfax	16h	CHH	gene body	Glyma.13G176100	Gm13	28465490	28468034	0.954257	3.09e-06	8.09e-05	polyubiquitin 10
Gm13_32725358_32725375	Gm13	32725358	32725375	-0.475	0.025	0.5	colfax	16h	CHH	gene body	Glyma.13G220000	Gm13	32720189	32743272	1.08039	1.55e-07	5.33e-06	multidrug resistance-associated protein 2
Gm13_39463440_39463501	Gm13	39463440	39463501	-0.310606	0	0.31061	colfax	16h	CHH	gene body	Glyma.13G303800	Gm13	39459432	39464981	2.2726	2.61e-07	8.64e-06	S-locus lectin protein kinase family protein
Gm13_42425074_42425163	Gm13	42425074	42425163	-0.3	0	0.3	colfax	16h	CHH	gene body	Glyma.13G337600	Gm13	42424771	42427778	1.74097	2.29e-09	1.1e-07	SCARECROW-like 14
Gm14_2755735_2755986	Gm14	2755735	2755986	-0.3375	0	0.3375	colfax	16h	CHH	gene body	Glyma.14G036800	Gm14	2747737	2772411	0.709893	0.00445477	0.0395153	ARM repeat superfamily protein
Gm14_5152007_5152044	Gm14	5152007	5152044	-0.241667	0	0.24167	colfax	16h	CHH	gene body	Glyma.14G064200	Gm14	5151530	5156407	-1.44624	1.4e-07	4.87e-06	Subtilisin-like serine endopeptidase family protein
Gm14_8867060_8867099	Gm14	8867060	8867099	-0.275	0.033333	0.30833	colfax	16h	CHH	gene body	Glyma.14G092800	Gm14	8865555	8873192	-2.83969	0.00050593	0.00681196	gamma vacuolar processing enzyme
Gm15_5246209_5246305	Gm15	5246209	5246305	-0.225	0	0.225	colfax	16h	CHH	gene body	Glyma.15G069100	Gm15	5244171	5251019	1.27111	4.21e-05	0.00081666	secretory carrier 3
Gm15_5346361_5346436	Gm15	5346361	5346436	-0.211806	0	0.21181	colfax	16h	CHH	gene body	Glyma.15G070100	Gm15	5341947	5350822	0.945284	0.00375405	0.0344539	SNF2 domain-containing protein / helicase domain-containing protein / zinc finger protein-related
Gm15_8609041_8609083	Gm15	8609041	8609083	-0.2375	0.016667	0.25417	colfax	16h	CHH	gene body	Glyma.15G110200	Gm15	8605783	8610797	-1.21278	0.00145966	0.0163503	aspartic proteinase A1
Gm15_10731446_10731469	Gm15	10731446	10731469	-0.291667	0	0.29167	colfax	16h	CHH	gene body	Glyma.15G134400	Gm15	10731006	10733421	-1.70634	5.89e-06	0.00014297	Sec14p-like phosphatidylinositol transfer family protein
Gm15_13087386_13087499	Gm15	13087386	13087499	-0.428922	0.17647	0.60539	colfax	16h	CHH	gene body	Glyma.15G156200	Gm15	13083869	13088759	8.65311	3.8e-05	0.00074547	SERINE CARBOXYPEPTIDASE-LIKE 49
Gm15_35001842_35002095	Gm15	35001842	35002095	-0.275	0.05	0.325	colfax	16h	CHH	gene body	Glyma.15G213600	Gm15	34994989	35004320	-4.39693	0.00015792	0.00257483	lectin protein kinase family protein
Gm15_34995635_34995783	Gm15	34995635	34995783	-0.264167	0	0.26417	colfax	16h	CHH	gene body	Glyma.15G213600	Gm15	34994989	35004320	-4.39693	0.00015792	0.00257483	lectin protein kinase family protein
Gm15_44829724_44829784	Gm15	44829724	44829784	-0.366667	0	0.36667	colfax	16h	CHH	gene body	Glyma.15G234300	Gm15	44826589	44830259	-1.14833	0.00016909	0.00272279	Eukaryotic aspartyl protease family protein
Gm15_50524811_50525297	Gm15	50524811	50525297	-0.438272	0.037037	0.47531	colfax	16h	CHH	gene body	Glyma.15G256000	Gm15	50525182	50526578	4.64704	5.53e-26	1.26e-23
Gm15_52391663_52391703	Gm15	52391663	52391703	-0.2	0	0.2	colfax	16h	CHH	gene body	Glyma.15G267700	Gm15	52390910	52397985	1.52557	0.00526125	0.0452306	Major facilitator superfamily protein
Gm16_3101529_3101562	Gm16	3101529	3101562	-0.25	0	0.25	colfax	16h	CHH	gene body	Glyma.16G033000	Gm16	3101252	3105973	1.90996	1.26e-06	3.6e-05	Pectin lyase-like superfamily protein
Gm16_3142781_3142798	Gm16	3142781	3142798	-0.2	0.066667	0.26667	colfax	16h	CHH	gene body	Glyma.16G033600	Gm16	3139835	3144010	1.50364	0.00572694	0.048265	HXXXD-type acyl-transferase family protein
Gm16_3163913_3164093	Gm16	3163913	3164093	-0.35	0.05	0.4	colfax	16h	CHH	gene body	Glyma.16G033900	Gm16	3158343	3168814	1.15449	0.00011058	0.00189818	disease resistance protein (TIR-NBS-LRR class), putative
Gm16_4099461_4099567	Gm16	4099461	4099567	-0.366667	0.05	0.41667	colfax	16h	CHH	gene body	Glyma.16G043800	Gm16	4099080	4105718	1.52404	2.75e-10	1.5e-08	Aquaporin-like superfamily protein
Gm16_6216001_6216197	Gm16	6216001	6216197	-0.4	0	0.4	colfax	16h	CHH	gene body	Glyma.16G063500	Gm16	6214987	6216602	8.6779	2.74e-05	0.00056089	F-box and associated interaction domains-containing protein
Gm16_18820653_18820724	Gm16	18820653	18820724	-0.557692	0	0.55769	colfax	16h	CHH	gene body	Glyma.16G096600	Gm16	18818062	18844574	-1.5847	0.00159793	0.0176167	phototropin 2
Gm16_18830982_18831012	Gm16	18830982	18831012	-0.366667	0	0.36667	colfax	16h	CHH	gene body	Glyma.16G096600	Gm16	18818062	18844574	-1.5847	0.00159793	0.0176167	phototropin 2
Gm17_3486451_3486481	Gm17	3486451	3486481	-0.2	0	0.2	colfax	16h	CHH	gene body	Glyma.17G046600	Gm17	3482249	3487906	9.53426	1.05e-06	3.07e-05	flavin-dependent monooxygenase 1
Gm17_8115984_8116072	Gm17	8115984	8116072	-0.23	0	0.23	colfax	16h	CHH	gene body	Glyma.17G103400	Gm17	8115342	8119405	3.39064	4.84e-20	7.39e-18	Leucine-rich repeat protein kinase family protein
Gm17_9014341_9014365	Gm17	9014341	9014365	-0.275	0	0.275	colfax	16h	CHH	gene body	Glyma.17G113900	Gm17	9009008	9015926	1.35932	3.41e-08	1.33e-06	EIN3-binding F box protein 1
Gm17_10393855_10393927	Gm17	10393855	10393927	-0.4175	0	0.4175	colfax	16h	CHH	gene body	Glyma.17G129802	Gm17	10391702	10396559	-1.34839	0.0021682	0.022466	purple acid phosphatase 27
Gm17_10393932_10394050	Gm17	10393932	10394050	-0.267361	0.1875	0.45486	colfax	16h	CHH	gene body	Glyma.17G129802	Gm17	10391702	10396559	-1.34839	0.0021682	0.022466	purple acid phosphatase 27
Gm17_12236549_12236968	Gm17	12236549	12236968	-0.375	0	0.375	colfax	16h	CHH	gene body	Glyma.17G148400	Gm17	12229577	12236789	-1.08354	2.31e-05	0.00048213	ureidoglycine aminohydrolase
Gm17_14123127_14123254	Gm17	14123127	14123254	-0.283333	0	0.28333	colfax	16h	CHH	gene body	Glyma.17G162000	Gm17	14123161	14124583	1.2522	8.71e-05	0.00154982	LOB domain-containing protein 38
Gm17_24566065_24566175	Gm17	24566065	24566175	-0.455729	0.10677	0.5625	colfax	16h	CHH	gene body	Glyma.17G188300	Gm17	24543198	24568225	1.37778	2.92e-10	1.58e-08	ABC1 family protein
Gm17_39863024_39863074	Gm17	39863024	39863074	-0.275	0.075	0.35	colfax	16h	CHH	gene body	Glyma.17G242000	Gm17	39859819	39866442	0.769624	0.00217912	0.0225628	Protein kinase family protein
Gm18_2691873_2691903	Gm18	2691873	2691903	-0.225	0.091667	0.31667	colfax	16h	CHH	gene body	Glyma.18G034800	Gm18	2690738	2696481	-1.09511	0.00031417	0.00460284	S-adenosyl-L-methionine-dependent methyltransferases superfamily protein
Gm18_15400624_15400660	Gm18	15400624	15400660	-0.25	0.05	0.3	colfax	16h	CHH	gene body	Glyma.18G122000	Gm18	15396258	15401367	1.25469	5.36e-08	2.03e-06	Galactose oxidase/kelch repeat superfamily protein
Gm18_21877556_21877611	Gm18	21877556	21877611	-0.23	0	0.23	colfax	16h	CHH	gene body	Glyma.18G141500	Gm18	21873692	21878379	1.75337	1.48e-05	0.00032515	cysteine-rich RLK (RECEPTOR-like protein kinase) 2
Gm18_37867364_37867392	Gm18	37867364	37867392	-0.225	0	0.225	colfax	16h	CHH	gene body	Glyma.18G164100	Gm18	37863902	37867478	1.83067	5.54e-12	3.84e-10	2-oxoglutarate (2OG) and Fe(II)-dependent oxygenase superfamily protein
Gm18_48307047_48307152	Gm18	48307047	48307152	-0.560606	0	0.56061	colfax	16h	CHH	gene body	Glyma.18G200500	Gm18	48306629	48311747	-1.35781	0.00016296	0.00264085	cation exchanger 3
Gm18_48307158_48307337	Gm18	48307158	48307337	-0.466667	0	0.46667	colfax	16h	CHH	gene body	Glyma.18G200500	Gm18	48306629	48311747	-1.35781	0.00016296	0.00264085	cation exchanger 3
Gm18_48408916_48408972	Gm18	48408916	48408972	-0.3375	0	0.3375	colfax	16h	CHH	gene body	Glyma.18G201300	Gm18	48405790	48409725	0.895059	0.00532014	0.0456412	SGNH hydrolase-type esterase superfamily protein
Gm18_49594803_49595029	Gm18	49594803	49595029	-0.35	0.1	0.45	colfax	16h	CHH	gene body	Glyma.18G208300	Gm18	49593863	49595611	-2.0355	0.00482813	0.0421903	UDP-glucosyl transferase 73B5
Gm18_53304794_53305122	Gm18	53304794	53305122	-0.384615	0.019231	0.40385	colfax	16h	CHH	gene body	Glyma.18G241800	Gm18	53301794	53304807	1.53409	1.57e-08	6.51e-07	Tyrosine phosphatase family protein
Gm18_53700386_53700421	Gm18	53700386	53700421	-0.263333	0.02	0.28333	colfax	16h	CHH	gene body	Glyma.18G246800	Gm18	53697945	53702861	-1.31868	0.00341454	0.0321779	formin homology 1
Gm18_55762099_55762287	Gm18	55762099	55762287	-0.4775	0.01	0.4875	colfax	16h	CHH	gene body	Glyma.18G271700	Gm18	55762145	55766636	1.83141	0.00023363	0.00357544	Mitochondrial substrate carrier family protein
Gm18_57043212_57043336	Gm18	57043212	57043336	-0.451389	0.083333	0.53472	colfax	16h	CHH	gene body	Glyma.18G287800	Gm18	57041882	57046113	1.78681	1.91e-06	5.23e-05	heat shock protein 70
Gm18_57148668_57148703	Gm18	57148668	57148703	-0.2325	0.0625	0.295	colfax	16h	CHH	gene body	Glyma.18G289100	Gm18	57147277	57150106	0.899405	0.00161127	0.0177274	heat shock cognate protein 70-1
Gm19_67701_67813	Gm19	67701	67813	-0.3	0	0.3	colfax	16h	CHH	gene body	Glyma.19G000700	Gm19	67359	70104	1.82443	6.47e-11	3.91e-09	Pyruvate kinase family protein
Gm19_38486889_38487028	Gm19	38486889	38487028	-0.35	0	0.35	colfax	16h	CHH	gene body	Glyma.19G122200	Gm19	38485846	38490297	-1.46875	2.99e-05	0.00060612	NA
Gm19_49533012_49533050	Gm19	49533012	49533050	-0.25	0	0.25	colfax	16h	CHH	gene body	Glyma.19G242300	Gm19	49531679	49536334	0.907052	0.00466137	0.0410172	O-acetylserine (thiol) lyase (OAS-TL) isoform A1
Gm20_17708048_17708087	Gm20	17708048	17708087	-0.205128	0.019231	0.22436	colfax	16h	CHH	gene body	Glyma.20G058500	Gm20	17702670	17731410	1.16783	1.15e-07	4.06e-06	NA
Gm20_25620250_25620315	Gm20	25620250	25620315	-0.25	0	0.25	colfax	16h	CHH	gene body	Glyma.20G072700	Gm20	25591275	25626192	1.3395	0.00061321	0.00799546	exocyst subunit exo70 family protein A1
Gm20_39924824_39924881	Gm20	39924824	39924881	-0.275	0.025	0.3	colfax	16h	CHH	gene body	Glyma.20G161700	Gm20	39922282	39926703	1.07224	0.00255974	0.0256315	Bacterial sec-independent translocation protein mttA/Hcf106
Gm20_41666827_41666860	Gm20	41666827	41666860	-0.262821	0.012821	0.27564	colfax	16h	CHH	gene body	Glyma.20G179500	Gm20	41659436	41669478	0.887133	5.81e-06	0.00014127	chorismate synthase, putative / 5-enolpyruvylshikimate-3-phosphate phospholyase, putative
Gm20_47812613_47812677	Gm20	47812613	47812677	-0.345833	0.11667	0.4625	colfax	16h	CHH	gene body	Glyma.20G250000	Gm20	47805445	47830201	-0.786686	0.00289126	0.028175
Gm20_47824641_47824683	Gm20	47824641	47824683	-0.25	0	0.25	colfax	16h	CHH	gene body	Glyma.20G250000	Gm20	47805445	47830201	-0.786686	0.00289126	0.028175
Gm01_1495622_1495677	Gm01	1495622	1495677	-0.225	0	0.225	colfax	16h	CHH	2 kb up	Glyma.01G015000	Gm01	1494065	1496064	0.927397	0.00239737	0.0243043	WWE protein-protein interaction domain protein family
Gm01_26493462_26493633	Gm01	26493462	26493633	-0.225	0.066667	0.29167	colfax	16h	CHH	2 kb up	Glyma.01G087500	Gm01	26492747	26494746	0.940681	4.95e-05	0.00094076	AP2/B3 transcription factor family protein
Gm01_52092642_52092677	Gm01	52092642	52092677	-0.222619	0.075	0.29762	colfax	16h	CHH	2 kb up	Glyma.01G172600	Gm01	52091946	52093945	1.48707	1.02e-12	7.75e-11	NmrA-like negative transcriptional regulator family protein
Gm01_53934468_53934557	Gm01	53934468	53934557	-0.423611	0.27083	0.69444	colfax	16h	CHH	2 kb up	Glyma.01G193600	Gm01	53932754	53934753	3.4185	5.46e-16	6.03e-14	calcium ATPase 2
Gm01_55135213_55135250	Gm01	55135213	55135250	-0.283333	0.11667	0.4	colfax	16h	CHH	2 kb up	Glyma.01G208600	Gm01	55134925	55136924	0.593273	0.00500208	0.0434537	G2484-1 protein
Gm01_56504428_56504637	Gm01	56504428	56504637	-0.375	0.075	0.45	colfax	16h	CHH	2 kb up	Glyma.01G225200	Gm01	56502791	56504790	0.91461	3.48e-06	8.99e-05	AMP-dependent synthetase and ligase family protein
Gm01_57266224_57266448	Gm01	57266224	57266448	-0.266667	0.1	0.36667	colfax	16h	CHH	2 kb up	Glyma.01G236300	Gm01	57265714	57267713	-1.16071	0.00037685	0.0053405	Tesmin/TSO1-like CXC domain-containing protein
Gm02_38121_38191	Gm02	38121	38191	-0.205952	0.025	0.23095	colfax	16h	CHH	2 kb up	Glyma.02G000400	Gm02	38173	40172	1.18954	0.00103099	0.0123434	protein kinase family protein / peptidoglycan-binding LysM domain-containing protein
Gm02_12695477_12695570	Gm02	12695477	12695570	-0.229167	0.041667	0.27083	colfax	16h	CHH	2 kb up	Glyma.02G127600	Gm02	12695043	12697042	-0.704991	0.00516913	0.0446012	transferases;folic acid binding
Gm02_42257330_42257394	Gm02	42257330	42257394	-0.513889	0.13889	0.65278	colfax	16h	CHH	2 kb up	Glyma.02G217400	Gm02	42256363	42258362	3.04468	2.49e-15	2.52e-13	Protein of unknown function (duplicated DUF1399)
Gm02_48409919_48409990	Gm02	48409919	48409990	-0.25	0	0.25	colfax	16h	CHH	2 kb up	Glyma.02G284300	Gm02	48408444	48410443	1.63213	0.00270568	0.026805	NAC domain containing protein 42
Gm03_2646216_2646237	Gm03	2646216	2646237	-0.243135	0.019841	0.26298	colfax	16h	CHH	2 kb up	Glyma.03G024632	Gm03	2644936	2646935	7.82069	0.00131859	0.0150555	NA
Gm03_18801890_18801985	Gm03	18801890	18801985	-0.266667	0	0.26667	colfax	16h	CHH	2 kb up	Glyma.03G073770	Gm03	18800703	18802702	-1.1721	1.96e-05	0.00041792	NA
Gm03_35583044_35583071	Gm03	35583044	35583071	-0.225	0	0.225	colfax	16h	CHH	2 kb up	Glyma.03G129300	Gm03	35582972	35584971	2.21407	9.59e-18	1.26e-15	S-adenosyl-L-methionine-dependent methyltransferases superfamily protein
Gm03_36508189_36508282	Gm03	36508189	36508282	-0.391026	0.038462	0.42949	colfax	16h	CHH	2 kb up	Glyma.03G137100	Gm03	36507451	36509450	1.16767	3.27e-08	1.29e-06	Insulinase (Peptidase family M16) family protein
Gm03_42971830_42971892	Gm03	42971830	42971892	-0.208333	0	0.20833	colfax	16h	CHH	2 kb up	Glyma.03G211900	Gm03	42970872	42972871	-1.61116	0.00196174	0.0207785	WEE1 kinase homolog
Gm03_44525675_44525725	Gm03	44525675	44525725	-0.258333	0.05	0.30833	colfax	16h	CHH	2 kb up	Glyma.03G232500	Gm03	44525370	44527369	2.08353	0.00022535	0.00346975	Calmodulin-binding protein
Gm04_7588394_7588424	Gm04	7588394	7588424	-0.291667	0.30833	0.6	colfax	16h	CHH	2 kb up	Glyma.04G088500	Gm04	7586593	7588592	-0.903925	0.0009174	0.0112503	tubulin alpha-2 chain
Gm04_7879844_7879890	Gm04	7879844	7879890	-0.291667	0.025	0.31667	colfax	16h	CHH	2 kb up	Glyma.04G089900	Gm04	7878380	7880379	-1.37615	6.11e-11	3.73e-09	indoleacetic acid-induced protein 8
Gm04_8417877_8417915	Gm04	8417877	8417915	-0.483333	0.041667	0.525	colfax	16h	CHH	2 kb up	Glyma.04G094600	Gm04	8417678	8419677	-0.770338	0.00415906	0.0373636	L-Aspartase-like family protein
Gm04_14310212_14310260	Gm04	14310212	14310260	-0.45	0	0.45	colfax	16h	CHH	2 kb up	Glyma.04G121100	Gm04	14308950	14310949	2.21011	2.3e-07	7.68e-06	U-box domain-containing protein kinase family protein
Gm05_2060091_2060132	Gm05	2060091	2060132	-0.216667	0.125	0.34167	colfax	16h	CHH	2 kb up	Glyma.05G023700	Gm05	2058741	2060740	-3.23425	0.00010735	0.00185084	Flavin-binding monooxygenase family protein
Gm05_5113070_5113233	Gm05	5113070	5113233	-0.225	0	0.225	colfax	16h	CHH	2 kb up	Glyma.05G054900	Gm05	5111754	5113753	-1.2436	0.00328294	0.0311689	nudix hydrolase homolog 14
Gm05_26650505_26650674	Gm05	26650505	26650674	-0.5625	0.14062	0.70312	colfax	16h	CHH	2 kb up	Glyma.05G100400	Gm05	26650124	26652123	1.52505	2.21e-05	0.0004644	geranyl diphosphate synthase 1
Gm05_29244207_29244284	Gm05	29244207	29244284	-0.45	0.05	0.5	colfax	16h	CHH	2 kb up	Glyma.05G110200	Gm05	29242838	29244837	-0.642872	0.00404433	0.0365858	tubulin alpha-4 chain
Gm05_30727931_30727996	Gm05	30727931	30727996	-0.4	0.125	0.525	colfax	16h	CHH	2 kb up	Glyma.05G115700	Gm05	30727026	30729025	0.941413	0.00022311	0.00344017	RING domain ligase2
Gm05_36639669_36639739	Gm05	36639669	36639739	-0.220833	0.016667	0.2375	colfax	16h	CHH	2 kb up	Glyma.05G178000	Gm05	36637910	36639909	-1.03729	0.00474711	0.041618	Ribosomal L29 family protein
Gm05_40982143_40982258	Gm05	40982143	40982258	-0.260256	0.092949	0.35321	colfax	16h	CHH	2 kb up	Glyma.05G232000	Gm05	40981651	40983650	-1.2492	0.00388884	0.0354032	Leucine-rich repeat (LRR) family protein
Gm06_3229896_3230027	Gm06	3229896	3230027	-0.325	0.066667	0.39167	colfax	16h	CHH	2 kb up	Glyma.06G042700	Gm06	3229013	3231012	-1.90061	4.59e-05	0.00088159	Serine/threonine-protein kinase WNK (With No Lysine)-related
Gm06_10108088_10108193	Gm06	10108088	10108193	-0.258333	0.31667	0.575	colfax	16h	CHH	2 kb up	Glyma.06G124600	Gm06	10107070	10109069	0.916628	0.00070463	0.00900399	Ubiquitin-associated/translation elongation factor EF1B protein
Gm06_11169760_11169897	Gm06	11169760	11169897	-0.55	0.033333	0.58333	colfax	16h	CHH	2 kb up	Glyma.06G137000	Gm06	11168960	11170959	1.47513	2.16e-06	5.83e-05	2-oxoglutarate (2OG) and Fe(II)-dependent oxygenase superfamily protein
Gm06_30163112_30163228	Gm06	30163112	30163228	-0.340909	0.022727	0.36364	colfax	16h	CHH	2 kb up	Glyma.06G224700	Gm06	30162608	30164607	-1.09975	0.0024262	0.0245175	methyl-CPG-binding domain 10
Gm06_50725391_50725731	Gm06	50725391	50725731	-0.25	0.057692	0.30769	colfax	16h	CHH	2 kb up	Glyma.06G324300	Gm06	50723748	50725747	-1.51883	0.00027818	0.00415213	cellulose synthase like G1
Gm07_3402826_3402844	Gm07	3402826	3402844	-0.2	0	0.2	colfax	16h	CHH	2 kb up	Glyma.07G041000	Gm07	3402615	3404614	-0.833857	0.00226181	0.0232828	Lung seven transmembrane receptor family protein
Gm07_7522965_7523060	Gm07	7522965	7523060	-0.266667	0	0.26667	colfax	16h	CHH	2 kb up	Glyma.07G083200	Gm07	7521583	7523582	-2.96221	0.00033818	0.00487955	cytochrome P450, family 704, subfamily A, polypeptide 2
Gm07_9274668_9274785	Gm07	9274668	9274785	-0.666667	0.025	0.69167	colfax	16h	CHH	2 kb up	Glyma.07G099500	Gm07	9273513	9275512	0.891279	0.00153259	0.0169836	NA
Gm07_9695162_9695257	Gm07	9695162	9695257	-0.279167	0.025	0.30417	colfax	16h	CHH	2 kb up	Glyma.07G102900	Gm07	9694557	9696556	-1.29369	5.67e-05	0.00106158	Galactose mutarotase-like superfamily protein
Gm07_15240136_15240165	Gm07	15240136	15240165	-0.229167	0	0.22917	colfax	16h	CHH	2 kb up	Glyma.07G129300	Gm07	15239226	15241225	1.45257	3.65e-08	1.42e-06	cytidine deaminase 1
Gm07_16362388_16362449	Gm07	16362388	16362449	-0.4075	0.225	0.6325	colfax	16h	CHH	2 kb up	Glyma.07G139100	Gm07	16361121	16363120	-1.21351	0.00052642	0.00704579	Major facilitator superfamily protein
Gm07_18320564_18320649	Gm07	18320564	18320649	-0.525	0.13333	0.65833	colfax	16h	CHH	2 kb up	Glyma.07G151900	Gm07	18319470	18321469	4.41161	7.97e-07	2.4e-05	beta glucosidase 11
Gm07_18320721_18320781	Gm07	18320721	18320781	-0.473485	0.015152	0.48864	colfax	16h	CHH	2 kb up	Glyma.07G151900	Gm07	18319470	18321469	4.41161	7.97e-07	2.4e-05	beta glucosidase 11
Gm07_37169210_37169246	Gm07	37169210	37169246	-0.242424	0.068182	0.31061	colfax	16h	CHH	2 kb up	Glyma.07G199700	Gm07	37167361	37169360	8.11715	0.00044199	0.00610831	erf domain protein 9
Gm07_43415171_43415289	Gm07	43415171	43415289	-0.225	0	0.225	colfax	16h	CHH	2 kb up	Glyma.07G253900	Gm07	43414043	43416042	1.21623	0.00109891	0.0130012	Protein phosphatase 2C family protein
Gm07_43763209_43763373	Gm07	43763209	43763373	-0.4	0	0.4	colfax	16h	CHH	2 kb up	Glyma.07G258700	Gm07	43762602	43764601	-1.76449	6.96e-07	2.12e-05	NA
Gm08_7657440_7657981	Gm08	7657440	7657981	-0.522222	0.021429	0.54365	colfax	16h	CHH	2 kb up	Glyma.08G099900	Gm08	7657481	7659480	1.00483	0.00181739	0.0195047	Remorin family protein
Gm08_8833112_8833290	Gm08	8833112	8833290	-0.461806	0	0.46181	colfax	16h	CHH	2 kb up	Glyma.08G115200	Gm08	8832307	8834306	0.734851	0.00434588	0.0387834	MAP kinase 7
Gm08_8833295_8833467	Gm08	8833295	8833467	-0.2875	0.025	0.3125	colfax	16h	CHH	2 kb up	Glyma.08G115200	Gm08	8832307	8834306	0.734851	0.00434588	0.0387834	MAP kinase 7
Gm08_10433555_10433652	Gm08	10433555	10433652	-0.416667	0.18116	0.59783	colfax	16h	CHH	2 kb up	Glyma.08G135000	Gm08	10431915	10433914	-0.91021	0.00531788	0.0456333	Ribosomal L29 family protein
Gm08_10880730_10880764	Gm08	10880730	10880764	-0.258333	0.15	0.40833	colfax	16h	CHH	2 kb up	Glyma.08G141300	Gm08	10880084	10882083	1.67711	3.15e-05	0.00063141	stress enhanced protein 2
Gm08_16784699_16784888	Gm08	16784699	16784888	-0.333333	0.11667	0.45	colfax	16h	CHH	2 kb up	Glyma.08G206900	Gm08	16784737	16786736	0.843974	0.00088115	0.0108961	heat shock protein 91
Gm08_17004951_17005327	Gm08	17004951	17005327	-0.2	0.25	0.45	colfax	16h	CHH	2 kb up	Glyma.08G209100	Gm08	17003071	17005070	1.1556	4.45e-07	1.41e-05	nucleotide transporter 1
Gm08_35043891_35043983	Gm08	35043891	35043983	-0.2075	0.1625	0.37	colfax	16h	CHH	2 kb up	Glyma.08G272000	Gm08	35042977	35044976	1.27829	0.00033586	0.00485465	VQ motif-containing protein
Gm09_2935478_2935581	Gm09	2935478	2935581	-0.4375	0	0.4375	colfax	16h	CHH	2 kb up	Glyma.09G035400	Gm09	2933557	2935556	1.31363	1.97e-05	0.00042038	PAS domain-containing protein tyrosine kinase family protein
Gm09_37467709_37467875	Gm09	37467709	37467875	-0.2	0	0.2	colfax	16h	CHH	2 kb up	Glyma.09G147500	Gm09	37465853	37467852	-2.27613	0.00298129	0.0288878
Gm10_1451012_1451033	Gm10	1451012	1451033	-0.275	0	0.275	colfax	16h	CHH	2 kb up	Glyma.10G016200	Gm10	1449075	1451074	0.929407	5.27e-06	0.00012958	fumarase 1
Gm10_2959796_2959852	Gm10	2959796	2959852	-0.35	0.05	0.4	colfax	16h	CHH	2 kb up	Glyma.10G034351	Gm10	2959558	2961557	7.9446	0.0008638	0.0107173	NA
Gm10_9792163_9792359	Gm10	9792163	9792359	-0.2475	0.175	0.4225	colfax	16h	CHH	2 kb up	Glyma.10G082400	Gm10	9791684	9793683	0.946027	0.00195789	0.0207479	syntaxin of plants 121
Gm10_38467448_38467510	Gm10	38467448	38467510	-0.270833	0	0.27083	colfax	16h	CHH	2 kb up	Glyma.10G147600	Gm10	38467265	38469264	-0.731385	0.0001212	0.00205262	calreticulin 1b
Gm10_40558637_40558727	Gm10	40558637	40558727	-0.341667	0.20833	0.55	colfax	16h	CHH	2 kb up	Glyma.10G170900	Gm10	40558286	40560285	10.8218	4.96e-11	3.08e-09	Tyrosine phosphatase family protein
Gm10_47788308_47788364	Gm10	47788308	47788364	-0.355769	0.19231	0.54808	colfax	16h	CHH	2 kb up	Glyma.10G248900	Gm10	47787932	47789931	-1.04015	0.00037827	0.0053589	Haloacid dehalogenase-like hydrolase (HAD) superfamily protein
Gm10_47914629_47914748	Gm10	47914629	47914748	-0.530303	0.037879	0.56818	colfax	16h	CHH	2 kb up	Glyma.10G250300	Gm10	47914138	47916137	2.14331	4.49e-11	2.81e-09	carboxyesterase 13
Gm10_49409110_49409171	Gm10	49409110	49409171	-0.431818	0.068182	0.5	colfax	16h	CHH	2 kb up	Glyma.10G271100	Gm10	49407506	49409505	1.04404	0.00276878	0.0272868	Protein of unknown function (DUF789)
Gm11_634917_634946	Gm11	634917	634946	-0.253333	0.10833	0.36167	colfax	16h	CHH	2 kb up	Glyma.11G009200	Gm11	634827	636826	-0.8812	0.00238254	0.0242017	Plant protein of unknown function (DUF827)
Gm11_9968839_9968906	Gm11	9968839	9968906	-0.276042	0.078125	0.35417	colfax	16h	CHH	2 kb up	Glyma.11G130900	Gm11	9967927	9969926	-1.06129	1.73e-05	0.00037283	Histone superfamily protein
Gm11_10789300_10789390	Gm11	10789300	10789390	-0.465909	0.090909	0.55682	colfax	16h	CHH	2 kb up	Glyma.11G141600	Gm11	10787304	10789303	-0.913039	6.41e-05	0.00118188	Histone superfamily protein
Gm11_11551016_11551050	Gm11	11551016	11551050	-0.316667	0.083333	0.4	colfax	16h	CHH	2 kb up	Glyma.11G154005	Gm11	11550895	11552894	0.819667	0.00210124	0.0219478	NA
Gm11_15156474_15156560	Gm11	15156474	15156560	-0.4375	0.020833	0.45833	colfax	16h	CHH	2 kb up	Glyma.11G180500	Gm11	15155029	15157028	0.946392	0.0030742	0.0295681	DNA-binding protein with MIZ/SP-RING zinc finger, PHD-finger and SAP domain
Gm11_37056055_37056127	Gm11	37056055	37056127	-0.375	0	0.375	colfax	16h	CHH	2 kb up	Glyma.11G226600	Gm11	37054764	37056763	-6.69169	2.11e-05	0.0004455	NA
Gm11_38188462_38188506	Gm11	38188462	38188506	-0.5	0.29167	0.79167	colfax	16h	CHH	2 kb up	Glyma.11G238700	Gm11	38187184	38189183	-1.43245	6.14e-07	1.89e-05	Protein of unknown function (DUF581)
Gm11_39496812_39496924	Gm11	39496812	39496924	-0.222222	0.038194	0.26042	colfax	16h	CHH	2 kb up	Glyma.11G256500	Gm11	39496822	39498821	-1.4817	0.00034119	0.00491634	O-methyltransferase family protein
Gm11_39496968_39497057	Gm11	39496968	39497057	-0.208333	0.075	0.28333	colfax	16h	CHH	2 kb up	Glyma.11G256500	Gm11	39496822	39498821	-1.4817	0.00034119	0.00491634	O-methyltransferase family protein
Gm11_39497115_39497190	Gm11	39497115	39497190	-0.475	0.016667	0.49167	colfax	16h	CHH	2 kb up	Glyma.11G256500	Gm11	39496822	39498821	-1.4817	0.00034119	0.00491634	O-methyltransferase family protein
Gm12_4298335_4298405	Gm12	4298335	4298405	-0.802083	0.125	0.92708	colfax	16h	CHH	2 kb up	Glyma.12G059600	Gm12	4297945	4299944	-1.01089	0.00019238	0.00303513	plastid transcriptionally active 16
Gm12_4298410_4298526	Gm12	4298410	4298526	-0.333333	0.012821	0.34615	colfax	16h	CHH	2 kb up	Glyma.12G059600	Gm12	4297945	4299944	-1.01089	0.00019238	0.00303513	plastid transcriptionally active 16
Gm12_4724064_4724233	Gm12	4724064	4724233	-0.416667	0.064103	0.48077	colfax	16h	CHH	2 kb up	Glyma.12G064300	Gm12	4724031	4726030	-1.90282	1.05e-13	9.1e-12	Pathogenesis-related thaumatin superfamily protein
Gm12_8259210_8259408	Gm12	8259210	8259408	-0.548611	0	0.54861	colfax	16h	CHH	2 kb up	Glyma.12G097100	Gm12	8258803	8260802	2.39637	0.00063089	0.00819855	WRKY family transcription factor
Gm12_14580676_14580745	Gm12	14580676	14580745	-0.516667	0.033333	0.55	colfax	16h	CHH	2 kb up	Glyma.12G130200	Gm12	14580318	14582317	1.89102	4e-05	0.00078175	beta glucosidase 17
Gm12_37620267_37620307	Gm12	37620267	37620307	-0.45	0.2	0.65	colfax	16h	CHH	2 kb up	Glyma.12G201000	Gm12	37619217	37621216	-0.763388	0.00018752	0.00297383	Wound-responsive family protein
Gm12_41166853_41166907	Gm12	41166853	41166907	-0.385417	0.48611	0.87153	colfax	16h	CHH	2 kb up	Glyma.12G238200	Gm12	41166803	41168802	2.66659	2.02e-13	1.69e-11	NAD(P)-binding Rossmann-fold superfamily protein
Gm13_2640700_2640895	Gm13	2640700	2640895	-0.207051	0.012821	0.21987	colfax	16h	CHH	2 kb up	Glyma.13G009100	Gm13	2639472	2641471	-1.52155	1.05e-05	0.00023736	RING/U-box superfamily protein
Gm13_17004397_17004499	Gm13	17004397	17004499	-0.425	0	0.425	colfax	16h	CHH	2 kb up	Glyma.13G075900	Gm13	17003266	17005265	-10.2501	1.28e-09	6.34e-08	PLAT/LH2 domain-containing lipoxygenase family protein
Gm13_20032711_20032790	Gm13	20032711	20032790	-0.46	0.0475	0.5075	colfax	16h	CHH	2 kb up	Glyma.13G095000	Gm13	20031423	20033422	3.1581	6.53e-09	2.92e-07	Xyloglucan endotransglucosylase/hydrolase family protein
Gm13_20341015_20341150	Gm13	20341015	20341150	-0.475	0	0.475	colfax	16h	CHH	2 kb up	Glyma.13G097900	Gm13	20339734	20341733	1.06211	7.5e-05	0.00135837	H(+)-ATPase 2
Gm13_22208163_22208281	Gm13	22208163	22208281	-0.375	0.30769	0.68269	colfax	16h	CHH	2 kb up	Glyma.13G119000	Gm13	22207668	22209667	1.3009	0.00049699	0.00670477	P-glycoprotein 11
Gm13_37434399_37434477	Gm13	37434399	37434477	-0.318182	0.022727	0.34091	colfax	16h	CHH	2 kb up	Glyma.13G279200	Gm13	37434402	37436401	1.0539	0.00010666	0.0018404	Aluminium induced protein with YGL and LRDR motifs
Gm13_37498488_37498526	Gm13	37498488	37498526	-0.579167	0.34583	0.925	colfax	16h	CHH	2 kb up	Glyma.13G279700	Gm13	37498133	37500132	8.45402	0.00013636	0.0022743	Toll-Interleukin-Resistance (TIR) domain family protein
Gm13_43074326_43074443	Gm13	43074326	43074443	-0.270833	0.0625	0.33333	colfax	16h	CHH	2 kb up	Glyma.13G346700	Gm13	43073427	43075426	2.49155	4.9e-09	2.24e-07	homolog of carrot EP3-3 chitinase
Gm13_45047176_45047242	Gm13	45047176	45047242	-0.477778	0.055556	0.53333	colfax	16h	CHH	2 kb up	Glyma.13G371900	Gm13	45046845	45048844	-0.933686	0.00345456	0.0323842	P-loop containing nucleoside triphosphate hydrolases superfamily protein
Gm14_5099455_5099517	Gm14	5099455	5099517	-0.425	0.075	0.5	colfax	16h	CHH	2 kb up	Glyma.14G063900	Gm14	5097984	5099983	-1.2666	0.00025546	0.00386404
Gm14_10514998_10515275	Gm14	10514998	10515275	-0.384615	0.019231	0.40385	colfax	16h	CHH	2 kb up	Glyma.14G102900	Gm14	10513623	10515622	9.85299	1.32e-08	5.59e-07	WRKY DNA-binding protein 40
Gm14_44313049_44313095	Gm14	44313049	44313095	-0.379167	0.016667	0.39583	colfax	16h	CHH	2 kb up	Glyma.14G175800	Gm14	44311890	44313889	-2.10475	0.0012558	0.0144805	UDP-glucosyl transferase 85A3
Gm15_989284_989472	Gm15	989284	989472	-0.39693	0.026316	0.42325	colfax	16h	CHH	2 kb up	Glyma.15G012300	Gm15	987502	989501	0.645261	0.00128934	0.0147805	Pyridoxal phosphate (PLP)-dependent transferases superfamily protein
Gm15_8375553_8375615	Gm15	8375553	8375615	-0.25	0.075	0.325	colfax	16h	CHH	2 kb up	Glyma.15G107100	Gm15	8373964	8375963	2.21817	5.18e-07	1.62e-05	MATE efflux family protein
Gm15_11981775_11981838	Gm15	11981775	11981838	-0.333333	0.016667	0.35	colfax	16h	CHH	2 kb up	Glyma.15G145600	Gm15	11981629	11983628	5.75835	3.86e-40	1.95e-37	MLP-like protein 423
Gm15_13590417_13590464	Gm15	13590417	13590464	-0.25	0	0.25	colfax	16h	CHH	2 kb up	Glyma.15G160300	Gm15	13588938	13590937	2.33903	2.96e-13	2.42e-11	NA
Gm15_13598223_13598271	Gm15	13598223	13598271	-0.266667	0.033333	0.3	colfax	16h	CHH	2 kb up	Glyma.15G160400	Gm15	13597649	13599648	1.14979	0.00134576	0.0153087	Ankyrin repeat family protein
Gm15_15806885_15806947	Gm15	15806885	15806947	-0.55	0	0.55	colfax	16h	CHH	2 kb up	Glyma.15G172800	Gm15	15806325	15808324	3.44664	6.26e-12	4.32e-10	Ribosomal protein L18ae family
Gm15_15806981_15807032	Gm15	15806981	15807032	-0.280833	0.15	0.43083	colfax	16h	CHH	2 kb up	Glyma.15G172800	Gm15	15806325	15808324	3.44664	6.26e-12	4.32e-10	Ribosomal protein L18ae family
Gm15_34038876_34038907	Gm15	34038876	34038907	-0.333333	0.17361	0.50694	colfax	16h	CHH	2 kb up	Glyma.15G212400	Gm15	34037570	34039569	1.54982	2.85e-10	1.55e-08	LEM3 (ligand-effect modulator 3) family protein / CDC50 family protein
Gm15_52992164_52992229	Gm15	52992164	52992229	-0.55	0.2	0.75	colfax	16h	CHH	2 kb up	Glyma.15G272600	Gm15	52991013	52993012	-0.626034	0.00533081	0.0457168
Gm16_2065720_2065816	Gm16	2065720	2065816	-0.245833	0	0.24583	colfax	16h	CHH	2 kb up	Glyma.16G022000	Gm16	2065448	2067447	1.47548	0.0001452	0.00239839	ARM repeat superfamily protein
Gm16_5787973_5788012	Gm16	5787973	5788012	-0.217949	0	0.21795	colfax	16h	CHH	2 kb up	Glyma.16G059400	Gm16	5786902	5788901	1.40622	6.63e-06	0.00015979	P-loop containing nucleoside triphosphate hydrolases superfamily protein
Gm16_6640232_6640303	Gm16	6640232	6640303	-0.25	0	0.25	colfax	16h	CHH	2 kb up	Glyma.16G067500	Gm16	6639209	6641208	-1.15179	0.00014834	0.00244174	alpha/beta-Hydrolases superfamily protein
Gm16_21892302_21892346	Gm16	21892302	21892346	-0.45	0.15	0.6	colfax	16h	CHH	2 kb up	Glyma.16G107000	Gm16	21891398	21893397	2.56004	9.15e-05	0.00161549	Major facilitator superfamily protein
Gm16_25309961_25310030	Gm16	25309961	25310030	-0.272222	0.033333	0.30556	colfax	16h	CHH	2 kb up	Glyma.16G113000	Gm16	25309059	25311058	-0.846985	0.00283659	0.0277684	hydroxy methylglutaryl CoA reductase 1
Gm16_32015401_32015485	Gm16	32015401	32015485	-0.309028	0	0.30903	colfax	16h	CHH	2 kb up	Glyma.16G157400	Gm16	32013736	32015735	1.36263	0.00171088	0.018566	lectin protein kinase family protein
Gm16_37417360_37417412	Gm16	37417360	37417412	-0.395833	0	0.39583	colfax	16h	CHH	2 kb up	Glyma.16G214200	Gm16	37415576	37417575	9.5218	1.11e-06	3.21e-05	disease resistance protein (TIR-NBS-LRR class), putative
Gm17_3040051_3040124	Gm17	3040051	3040124	-0.395833	0.16667	0.5625	colfax	16h	CHH	2 kb up	Glyma.17G041200	Gm17	3039039	3041038	8.27985	0.00035656	0.00510866	P-glycoprotein 11
Gm17_6863267_6863447	Gm17	6863267	6863447	-0.541667	0	0.54167	colfax	16h	CHH	2 kb up	Glyma.17G088400	Gm17	6862973	6864972	1.12634	0.00320266	0.0305299	SKP1/ASK-interacting protein 16
Gm17_11172811_11172869	Gm17	11172811	11172869	-0.290385	0.019231	0.30962	colfax	16h	CHH	2 kb up	Glyma.17G138300	Gm17	11171254	11173253	-0.90963	2.73e-05	0.00056031	Cupredoxin superfamily protein
Gm17_19766248_19766384	Gm17	19766248	19766384	-0.272222	0	0.27222	colfax	16h	CHH	2 kb up	Glyma.17G179200	Gm17	19764839	19766838	1.39939	7.46e-09	3.31e-07	NA
Gm17_20573481_20573573	Gm17	20573481	20573573	-0.241667	0	0.24167	colfax	16h	CHH	2 kb up	Glyma.17G180400	Gm17	20573336	20575335	-2.09245	9.27e-10	4.66e-08	SKU5 similar 17
Gm17_37667092_37667300	Gm17	37667092	37667300	-0.325	0.1	0.425	colfax	16h	CHH	2 kb up	Glyma.17G224300	Gm17	37665124	37667123	2.84014	1.61e-07	5.52e-06	Concanavalin A-like lectin protein kinase family protein
Gm18_2020452_2020499	Gm18	2020452	2020499	-0.229167	0	0.22917	colfax	16h	CHH	2 kb up	Glyma.18G026900	Gm18	2018695	2020694	2.54759	3.58e-12	2.53e-10	CRINKLY4 related 3
Gm18_2568491_2568632	Gm18	2568491	2568632	-0.575	0.075	0.65	colfax	16h	CHH	2 kb up	Glyma.18G033500	Gm18	2568205	2570204	7.28843	0.00026584	0.00399426	subtilase family protein, subtilase 4.13
Gm18_2568704_2568764	Gm18	2568704	2568764	-0.525	0	0.525	colfax	16h	CHH	2 kb up	Glyma.18G033500	Gm18	2568205	2570204	7.28843	0.00026584	0.00399426	subtilase family protein, subtilase 4.14
Gm18_3594917_3594998	Gm18	3594917	3594998	-0.201667	0	0.20167	colfax	16h	CHH	2 kb up	Glyma.18G042900	Gm18	3593979	3595978	-0.893283	0.00018666	0.00296117
Gm18_3595499_3595660	Gm18	3595499	3595660	-0.225	0.025	0.25	colfax	16h	CHH	2 kb up	Glyma.18G042900	Gm18	3593979	3595978	-0.893283	0.00018666	0.00296117
Gm18_15223633_15223737	Gm18	15223633	15223737	-0.614583	0.15104	0.76562	colfax	16h	CHH	2 kb up	Glyma.18G121600	Gm18	15222288	15224287	-1.33032	0.00526145	0.0452306	HVA22 homologue C
Gm18_17982187_17982250	Gm18	17982187	17982250	-0.375	0.125	0.5	colfax	16h	CHH	2 kb up	Glyma.18G130300	Gm18	17980533	17982532	7.97528	0.00063952	0.00830315	SIN3-like 3
Gm18_18426620_18426643	Gm18	18426620	18426643	-0.85	0	0.85	colfax	16h	CHH	2 kb up	Glyma.18G132000	Gm18	18425706	18427705	1.8051	0.00040826	0.00570082	NA
Gm18_41337055_41337301	Gm18	41337055	41337301	-0.474359	0.057692	0.53205	colfax	16h	CHH	2 kb up	Glyma.18G172500	Gm18	41335643	41337642	1.25379	4.33e-05	0.00083787	homolog of bacterial PANC
Gm18_44166541_44166569	Gm18	44166541	44166569	-0.611111	0.083333	0.69444	colfax	16h	CHH	2 kb up	Glyma.18G182000	Gm18	44165348	44167347	1.29909	8.93e-07	2.66e-05	Oxysterol-binding family protein
Gm18_46044454_46044626	Gm18	46044454	46044626	-0.480769	0.019231	0.5	colfax	16h	CHH	2 kb up	Glyma.18G189600	Gm18	46043279	46045278	-2.5911	2.69e-06	7.12e-05	Major facilitator superfamily protein
Gm18_48021108_48021153	Gm18	48021108	48021153	-0.366071	0	0.36607	colfax	16h	CHH	2 kb up	Glyma.18G199000	Gm18	48020216	48022215	2.65349	8.03e-07	2.42e-05	Leucine-rich repeat receptor-like protein kinase family protein
Gm18_53059960_53060038	Gm18	53059960	53060038	-0.386905	0.10119	0.4881	colfax	16h	CHH	2 kb up	Glyma.18G239000	Gm18	53059859	53061858	7.09292	7.29e-06	0.00017287	S-adenosyl-L-methionine-dependent methyltransferases superfamily protein
Gm18_53851494_53851555	Gm18	53851494	53851555	-0.275	0.18333	0.45833	colfax	16h	CHH	2 kb up	Glyma.18G249100	Gm18	53849499	53851498	2.60478	5.55e-09	2.52e-07	PRA1 (Prenylated rab acceptor) family protein
Gm18_57860675_57861089	Gm18	57860675	57861089	-0.214167	0.025	0.23917	colfax	16h	CHH	2 kb up	Glyma.18G298401	Gm18	57860054	57862053	8.63657	2.92e-05	0.00059272	glycyl-tRNA synthetase / glycine--tRNA ligase
Gm18_57861208_57861233	Gm18	57861208	57861233	-0.304167	0.0125	0.31667	colfax	16h	CHH	2 kb up	Glyma.18G298401	Gm18	57860054	57862053	8.63657	2.92e-05	0.00059272	glycyl-tRNA synthetase / glycine--tRNA ligase
Gm18_57861300_57861378	Gm18	57861300	57861378	-0.225	0.14167	0.36667	colfax	16h	CHH	2 kb up	Glyma.18G298401	Gm18	57860054	57862053	8.63657	2.92e-05	0.00059272	glycyl-tRNA synthetase / glycine--tRNA ligase
Gm19_5375468_5375537	Gm19	5375468	5375537	-0.650833	0.11667	0.7675	colfax	16h	CHH	2 kb up	Glyma.19G038400	Gm19	5373997	5375996	0.722361	0.00031066	0.00455765	6-phosphogluconate dehydrogenase family protein
Gm19_5903725_5903754	Gm19	5903725	5903754	-0.236111	0.0625	0.29861	colfax	16h	CHH	2 kb up	Glyma.19G040900	Gm19	5902928	5904927	1.21018	0.00591599	0.0495661	prenylcysteine methylesterase
Gm19_32521473_32521542	Gm19	32521473	32521542	-0.541667	0	0.54167	colfax	16h	CHH	2 kb up	Glyma.19G090000	Gm19	32519691	32521690	-1.02136	9.4e-05	0.00165582	Ribosomal protein S21 family protein
Gm19_42929436_42929762	Gm19	42929436	42929762	-0.339286	0	0.33929	colfax	16h	CHH	2 kb up	Glyma.19G164000	Gm19	42929056	42931055	7.92225	0.00118313	0.0138102	Integrase-type DNA-binding superfamily protein
Gm19_42929768_42929897	Gm19	42929768	42929897	-0.233333	0.016667	0.25	colfax	16h	CHH	2 kb up	Glyma.19G164000	Gm19	42929056	42931055	7.92225	0.00118313	0.0138102	Integrase-type DNA-binding superfamily protein
Gm19_47323824_47323881	Gm19	47323824	47323881	-0.508333	0	0.50833	colfax	16h	CHH	2 kb up	Glyma.19G214900	Gm19	47322924	47324923	-8.94935	3.55e-06	9.16e-05	myb domain protein 12
Gm19_49329219_49329394	Gm19	49329219	49329394	-0.458333	0.041667	0.5	colfax	16h	CHH	2 kb up	Glyma.19G239800	Gm19	49328185	49330184	-2.4332	0.00021758	0.0033683	dehydroquinate dehydratase, putative / shikimate dehydrogenase, putative
Gm19_50164952_50165000	Gm19	50164952	50165000	-0.45	0	0.45	colfax	16h	CHH	2 kb up	Glyma.19G250400	Gm19	50163873	50165872	7.62523	0.00251978	0.0252786	GDSL-like Lipase/Acylhydrolase superfamily protein
Gm20_1220346_1220366	Gm20	1220346	1220366	-0.266667	0	0.26667	colfax	16h	CHH	2 kb up	Glyma.20G013700	Gm20	1218539	1220538	-0.858052	0.0002042	0.00319231	hydroxyproline-rich glycoprotein family protein
Gm20_33227594_33227666	Gm20	33227594	33227666	-0.361458	0.28646	0.64792	colfax	16h	CHH	2 kb up	Glyma.20G090400	Gm20	33227289	33229288	-0.998444	0.00139922	0.0158036	Major facilitator superfamily protein
Gm20_36750227_36750381	Gm20	36750227	36750381	-0.425	0	0.425	colfax	16h	CHH	2 kb up	Glyma.20G125500	Gm20	36749448	36751447	2.01969	0.00274936	0.0271749	NA
Gm20_43004784_43004827	Gm20	43004784	43004827	-0.243056	0.19444	0.4375	colfax	16h	CHH	2 kb up	Glyma.20G191600	Gm20	43003505	43005504	-1.26812	0.00032328	0.00470623	Histone superfamily protein
Gm20_43767019_43767185	Gm20	43767019	43767185	-0.205357	0.071429	0.27679	colfax	16h	CHH	2 kb up	Glyma.20G201200	Gm20	43766823	43768822	-1.8913	0.00060568	0.0079285
Gm20_43767215_43767263	Gm20	43767215	43767263	-0.308333	0.2	0.50833	colfax	16h	CHH	2 kb up	Glyma.20G201200	Gm20	43766823	43768822	-1.8913	0.00060568	0.0079285
Gm01_24030201_24030233	Gm01	24030201	24030233	-0.425758	0.13636	0.56212	colfax	16h	CHH	2 kb down	Glyma.01G082200	Gm01	24029036	24031035	0.591251	0.00356532	0.0331113	dehydroquinate dehydratase, putative / shikimate dehydrogenase, putative
Gm01_54977043_54977115	Gm01	54977043	54977115	-0.401042	0.046875	0.44792	colfax	16h	CHH	2 kb down	Glyma.01G206500	Gm01	54976954	54978953	8.09297	0.00042582	0.00591715	receptor-like protein kinase 1
Gm01_54977199_54977267	Gm01	54977199	54977267	-0.2	0.075	0.275	colfax	16h	CHH	2 kb down	Glyma.01G206500	Gm01	54976954	54978953	8.09297	0.00042582	0.00591715	receptor-like protein kinase 1
Gm01_57736052_57736137	Gm01	57736052	57736137	-0.213333	0.13667	0.35	colfax	16h	CHH	2 kb down	Glyma.01G243400	Gm01	57735268	57737267	-0.931687	0.00033709	0.00486779
Gm02_3327119_3327206	Gm02	3327119	3327206	-0.325	0.025	0.35	colfax	16h	CHH	2 kb down	Glyma.02G036300	Gm02	3326787	3328786	1.31314	5.28e-11	3.26e-09	ATP-citrate lyase A-1
Gm02_9788351_9788395	Gm02	9788351	9788395	-0.225	0.625	0.85	colfax	16h	CHH	2 kb down	Glyma.02G103500	Gm02	9788137	9790136	0.733954	0.00027697	0.00413545	S-adenosyl-L-methionine-dependent methyltransferases superfamily protein
Gm02_17545263_17545453	Gm02	17545263	17545453	-0.473889	0.14278	0.61667	colfax	16h	CHH	2 kb down	Glyma.02G157800	Gm02	17544035	17546034	1.05609	0.00014199	0.00235165	Transcription elongation factor (TFIIS) family protein
Gm02_42324241_42324306	Gm02	42324241	42324306	-0.258333	0	0.25833	colfax	16h	CHH	2 kb down	Glyma.02G217800	Gm02	42322246	42324245	0.864215	0.00233875	0.0238756	beta HLH protein 93
Gm02_48510609_48510692	Gm02	48510609	48510692	-0.25	0.025	0.275	colfax	16h	CHH	2 kb down	Glyma.02G286000	Gm02	48509381	48511380	-1.24036	0.00023675	0.00361165	Protein kinase superfamily protein
Gm02_49849187_49849237	Gm02	49849187	49849237	-0.227778	0.033333	0.26111	colfax	16h	CHH	2 kb down	Glyma.02G305400	Gm02	49847678	49849677	-1.90019	2e-05	0.00042478	photosystem II light harvesting complex gene 2.1
Gm03_348433_348492	Gm03	348433	348492	-0.369444	0.17917	0.54861	colfax	16h	CHH	2 kb down	Glyma.03G003800	Gm03	347531	349530	-1.48523	0.00280526	0.0275434
Gm03_1264890_1265048	Gm03	1264890	1265048	-0.782051	0.044872	0.82692	colfax	16h	CHH	2 kb down	Glyma.03G012600	Gm03	1264801	1266800	1.04071	0.00263435	0.0262194	C2 calcium/lipid-binding plant phosphoribosyltransferase family protein
Gm03_17667801_17667965	Gm03	17667801	17667965	-0.466667	0.10833	0.575	colfax	16h	CHH	2 kb down	Glyma.03G073710	Gm03	17666689	17668688	-0.991748	3.06e-05	0.00061674	NA
Gm03_37728916_37729163	Gm03	37728916	37729163	-0.434211	0.078947	0.51316	colfax	16h	CHH	2 kb down	Glyma.03G150400	Gm03	37728893	37730892	1.43946	0.00495148	0.0430664
Gm03_38895484_38895526	Gm03	38895484	38895526	-0.541667	0.071429	0.6131	colfax	16h	CHH	2 kb down	Glyma.03G162400	Gm03	38894405	38896404	7.60113	0.00476736	0.0417273	Integrase-type DNA-binding superfamily protein
Gm04_28168437_28168484	Gm04	28168437	28168484	-0.247161	0.057692	0.30485	colfax	16h	CHH	2 kb down	Glyma.04G147100	Gm04	28167360	28169359	-2.04453	0.00146636	0.0164076	tetraspanin7
Gm04_32419159_32419297	Gm04	32419159	32419297	-0.302632	0.052632	0.35526	colfax	16h	CHH	2 kb down	Glyma.04G151200	Gm04	32418743	32420742	-1.32943	0.0003754	0.00532792	Leucine-rich repeat protein kinase family protein
Gm04_49051259_49051280	Gm04	49051259	49051280	-0.2	0	0.2	colfax	16h	CHH	2 kb down	Glyma.04G233500	Gm04	49051250	49053249	-1.46823	0.00099509	0.0119905	Tetratricopeptide repeat (TPR)-like superfamily protein
Gm05_5280145_5280310	Gm05	5280145	5280310	-0.47619	0	0.47619	colfax	16h	CHH	2 kb down	Glyma.05G056400	Gm05	5280033	5282032	-0.933635	0.00069846	0.00894387	Aldolase superfamily protein
Gm05_6532063_6532098	Gm05	6532063	6532098	-0.45	0.05	0.5	colfax	16h	CHH	2 kb down	Glyma.05G065300	Gm05	6530877	6532876	10.636	0.00344479	0.0323209	expansin-like B1
Gm05_7435880_7435960	Gm05	7435880	7435960	-0.35	0.1	0.45	colfax	16h	CHH	2 kb down	Glyma.05G070000	Gm05	7435131	7437130	-0.616648	0.00248233	0.0249612	S-adenosyl-L-methionine-dependent methyltransferases superfamily protein
Gm05_19466788_19466820	Gm05	19466788	19466820	-0.283333	0.65	0.93333	colfax	16h	CHH	2 kb down	Glyma.05G085000	Gm05	19465164	19467163	-0.931721	0.00258853	0.0258654	Cyclin-dependent kinase inhibitor family protein
Gm05_31872761_31872800	Gm05	31872761	31872800	-0.45	0	0.45	colfax	16h	CHH	2 kb down	Glyma.05G124900	Gm05	31871434	31873433	3.7	3.05e-23	5.66e-21	FAD-binding Berberine family protein
Gm05_31872800_31872821	Gm05	31872800	31872821	-0.25	0	0.25	colfax	16h	CHH	2 kb down	Glyma.05G124900	Gm05	31871434	31873433	3.7	3.05e-23	5.66e-21	FAD-binding Berberine family protein
Gm05_32884830_32885011	Gm05	32884830	32885011	-0.352564	0.083333	0.4359	colfax	16h	CHH	2 kb down	Glyma.05G136100	Gm05	32883515	32885514	4.42426	1.05e-06	3.07e-05	glutamate decarboxylase 4
Gm06_356148_356387	Gm06	356148	356387	-0.22619	0.071429	0.29762	colfax	16h	CHH	2 kb down	Glyma.06G003900	Gm06	354675	356674	-1.07516	0.00155436	0.0171716	actin depolymerizing factor 5
Gm06_32365830_32365963	Gm06	32365830	32365963	-0.370833	0.05	0.42083	colfax	16h	CHH	2 kb down	Glyma.06G226700	Gm06	32364696	32366695	1.96699	1.67e-09	8.12e-08	Leucine-rich repeat transmembrane protein kinase
Gm06_38395455_38395645	Gm06	38395455	38395645	-0.333333	0	0.33333	colfax	16h	CHH	2 kb down	Glyma.06G238500	Gm06	38393983	38395982	-1.05343	0.00568131	0.048003	cytochrome P450, family 72, subfamily A, polypeptide 15
Gm07_11431191_11431278	Gm07	11431191	11431278	-0.808333	0.016667	0.825	colfax	16h	CHH	2 kb down	Glyma.07G112000	Gm07	11430692	11432691	-1.41587	4.72e-09	2.16e-07	NA
Gm07_13873389_13873568	Gm07	13873389	13873568	-0.596154	0	0.59615	colfax	16h	CHH	2 kb down	Glyma.07G120900	Gm07	13872631	13874630	3.03528	6.5e-15	6.39e-13	DYNAMIN-like 1E
Gm07_16427259_16427298	Gm07	16427259	16427298	-0.381488	0.17708	0.55857	colfax	16h	CHH	2 kb down	Glyma.07G139700	Gm07	16426762	16428761	2.08258	3.31e-17	4.09e-15	glutathione S-transferase TAU 8
Gm07_16427314_16427377	Gm07	16427314	16427377	-0.374444	0.10833	0.48278	colfax	16h	CHH	2 kb down	Glyma.07G139700	Gm07	16426762	16428761	2.08258	3.31e-17	4.09e-15	glutathione S-transferase TAU 8
Gm07_19166798_19166850	Gm07	19166798	19166850	-0.2	0.05	0.25	colfax	16h	CHH	2 kb down	Glyma.07G157100	Gm07	19166403	19168402	-2.08896	0.00017774	0.00283967	Disease resistance-responsive (dirigent-like protein) family protein
Gm07_20299010_20299128	Gm07	20299010	20299128	-0.35	0.025	0.375	colfax	16h	CHH	2 kb down	Glyma.07G159700	Gm07	20297593	20299592	-1.45058	0.00217142	0.0224885	BUB1-related (BUB1: budding uninhibited by benzymidazol 1)
Gm07_37094751_37094771	Gm07	37094751	37094771	-0.220833	0.0625	0.28333	colfax	16h	CHH	2 kb down	Glyma.07G199000	Gm07	37093583	37095582	2.54205	2.35e-05	0.00049088	squamosa promoter binding protein-like 3
Gm07_44010732_44010832	Gm07	44010732	44010832	-0.35	0	0.35	colfax	16h	CHH	2 kb down	Glyma.07G262200	Gm07	44010552	44012551	8.22083	0.00021583	0.00334245	F-box family protein with a domain of unknown function (DUF295)
Gm08_10789483_10789556	Gm08	10789483	10789556	-0.326389	0.10417	0.43056	colfax	16h	CHH	2 kb down	Glyma.08G139900	Gm08	10787909	10789908	-0.797931	0.00011661	0.0019865
Gm08_11586717_11586964	Gm08	11586717	11586964	-0.213333	0	0.21333	colfax	16h	CHH	2 kb down	Glyma.08G149800	Gm08	11586090	11588089	1.77964	5.21e-10	2.71e-08	senescence-related gene 1
Gm08_13923328_13923364	Gm08	13923328	13923364	-0.4	0.025	0.425	colfax	16h	CHH	2 kb down	Glyma.08G173700	Gm08	13922437	13924436	-1.39623	1.13e-12	8.48e-11	photosystem II subunit R
Gm08_17217935_17218004	Gm08	17217935	17218004	-0.257576	0.27273	0.5303	colfax	16h	CHH	2 kb down	Glyma.08G212600	Gm08	17217811	17219810	1.00453	0.00484427	0.0422942	Protein of unknown function (DUF567)
Gm08_21262638_21262739	Gm08	21262638	21262739	-0.225	0	0.225	colfax	16h	CHH	2 kb down	Glyma.08G245500	Gm08	21261686	21263685	-1.55925	0.00015459	0.0025291	serine carboxypeptidase-like 25
Gm08_40478636_40478730	Gm08	40478636	40478730	-0.270833	0.25	0.52083	colfax	16h	CHH	2 kb down	Glyma.08G295700	Gm08	40478713	40480712	0.91399	0.00048042	0.00652794	AMP deaminase, putative / myoadenylate deaminase, putative
Gm08_42018637_42018741	Gm08	42018637	42018741	-0.705128	0	0.70513	colfax	16h	CHH	2 kb down	Glyma.08G307800	Gm08	42018438	42020437	1.664	2.4e-13	1.99e-11	ATP-dependent caseinolytic (Clp) protease/crotonase family protein
Gm08_44146868_44146931	Gm08	44146868	44146931	-0.45	0	0.45	colfax	16h	CHH	2 kb down	Glyma.08G329900	Gm08	44145537	44147536	-0.772831	0.00074121	0.00939938	FASCICLIN-like arabinogalactan 1
Gm08_45675932_45675989	Gm08	45675932	45675989	-0.5375	0.05	0.5875	colfax	16h	CHH	2 kb down	Glyma.08G348500	Gm08	45675599	45677598	-1.62877	0.00044939	0.0061986	UDP-glycosyltransferase 73B4
Gm09_7767003_7767038	Gm09	7767003	7767038	-0.52381	0	0.52381	colfax	16h	CHH	2 kb down	Glyma.09G073600	Gm09	7765379	7767378	0.621293	0.00575625	0.0484644	sucrose synthase 4
Gm09_7878781_7878913	Gm09	7878781	7878913	-0.446212	0.18939	0.63561	colfax	16h	CHH	2 kb down	Glyma.09G073900	Gm09	7877023	7879022	-1.45468	2.96e-06	7.76e-05	photosystem II subunit X
Gm09_4336352_4336400	Gm09	4336352	4336400	-0.409091	0.068182	0.47727	colfax	16h	CHH	2 kb down	Glyma.09G050200	Gm09	4335191	4337190	1.57266	0.00162639	0.0178508	cationic amino acid transporter 5
Gm09_15940042_15940099	Gm09	15940042	15940099	-0.470833	0.1	0.57083	colfax	16h	CHH	2 kb down	Glyma.09G098000	Gm09	15939508	15941507	-0.843705	0.00081125	0.0101498	SOS3-interacting protein 3
Gm09_41510592_41510664	Gm09	41510592	41510664	-0.466667	0.033333	0.5	colfax	16h	CHH	2 kb down	Glyma.09G181200	Gm09	41510663	41512662	-1.14419	0.00376296	0.0345135	ATP binding microtubule motor family protein
Gm10_2030566_2030649	Gm10	2030566	2030649	-0.5	0	0.5	colfax	16h	CHH	2 kb down	Glyma.10G023400	Gm10	2029994	2031993	2.19719	3.15e-10	1.7e-08	receptor-like kinase in in flowers 3
Gm10_2962825_2962941	Gm10	2962825	2962941	-0.233333	0	0.23333	colfax	16h	CHH	2 kb down	Glyma.10G034351	Gm10	2962245	2964244	7.9446	0.0008638	0.0107173	?
Gm10_6388848_6388909	Gm10	6388848	6388909	-0.233333	0.15	0.38333	colfax	16h	CHH	2 kb down	Glyma.10G066400	Gm10	6387575	6389574	-2.0199	3.43e-10	1.84e-08	PHYTOSULFOKINE 3 PRECURSOR
Gm10_32728345_32728391	Gm10	32728345	32728391	-0.480392	0.029412	0.5098	colfax	16h	CHH	2 kb down	Glyma.10G124800	Gm10	32727223	32729222	-1.18078	2.45e-06	6.52e-05	potassium channel beta subunit 1
Gm10_38024170_38024200	Gm10	38024170	38024200	-0.55	0.175	0.725	colfax	16h	CHH	2 kb down	Glyma.10G143900	Gm10	38022244	38024243	0.893957	0.00123027	0.014252	Putative endonuclease or glycosyl hydrolase
Gm10_38474388_38474545	Gm10	38474388	38474545	-0.317361	0.083333	0.40069	colfax	16h	CHH	2 kb down	Glyma.10G147600	Gm10	38472822	38474821	-0.731385	0.0001212	0.00205262	calreticulin 1b
Gm10_43323558_43323669	Gm10	43323558	43323669	-0.25	0.10833	0.35833	colfax	16h	CHH	2 kb down	Glyma.10G201200	Gm10	43322819	43324818	1.65997	3.4e-06	8.82e-05	Protein of unknown function (DUF668)
Gm10_49332797_49332826	Gm10	49332797	49332826	-0.208333	0	0.20833	colfax	16h	CHH	2 kb down	Glyma.10G270200	Gm10	49331340	49333339	0.637111	0.0030336	0.0292827	Octicosapeptide/Phox/Bem1p family protein
Gm10_51329269_51329301	Gm10	51329269	51329301	-0.375	0.025	0.4	colfax	16h	CHH	2 kb down	Glyma.10G295300	Gm10	51328076	51330075	2.68397	5.55e-47	5.29e-44	homogentisate phytyltransferase 1
Gm11_915865_915948	Gm11	915865	915948	-0.275	0	0.275	colfax	16h	CHH	2 kb down	Glyma.11G013200	Gm11	915456	917455	0.596687	0.00273457	0.0270537	homogentisate phytyltransferase 1
Gm11_8922143_8922252	Gm11	8922143	8922252	-0.24359	0.025641	0.26923	colfax	16h	CHH	2 kb down	Glyma.11G117600	Gm11	8922166	8924165	-0.753338	0.00066534	0.00859153	cold, circadian rhythm, and rna binding 2
Gm11_15026279_15026322	Gm11	15026279	15026322	-0.266667	0.025	0.29167	colfax	16h	CHH	2 kb down	Glyma.11G179300	Gm11	15025111	15027110	1.47627	8.26e-12	5.62e-10	FAD/NAD(P)-binding oxidoreductase family protein
Gm11_15026718_15026896	Gm11	15026718	15026896	-0.32	0.13	0.45	colfax	16h	CHH	2 kb down	Glyma.11G179300	Gm11	15025111	15027110	1.47627	8.26e-12	5.62e-10	FAD/NAD(P)-binding oxidoreductase family protein
Gm11_34395281_34395439	Gm11	34395281	34395439	-0.275	0.083333	0.35833	colfax	16h	CHH	2 kb down	Glyma.11G206700	Gm11	34394017	34396016	1.4814	0.00370597	0.0341148	cysteine-rich RLK (RECEPTOR-like protein kinase) 2
Gm12_4263552_4263604	Gm12	4263552	4263604	-0.847222	0.097222	0.94444	colfax	16h	CHH	2 kb down	Glyma.12G059100	Gm12	4262871	4264870	1.56757	1.81e-05	0.00038844	NAD(P)-binding Rossmann-fold superfamily protein
Gm12_9254212_9254269	Gm12	9254212	9254269	-0.5	0	0.5	colfax	16h	CHH	2 kb down	Glyma.12G103600	Gm12	9253779	9255778	2.73016	3.66e-10	1.95e-08	Calcium-binding EF-hand family protein
Gm12_9255321_9255580	Gm12	9255321	9255580	-0.325	0	0.325	colfax	16h	CHH	2 kb down	Glyma.12G103600	Gm12	9253779	9255778	2.73016	3.66e-10	1.95e-08	Calcium-binding EF-hand family protein
Gm12_13293271_13293548	Gm12	13293271	13293548	-0.300595	0.047619	0.34821	colfax	16h	CHH	2 kb down	Glyma.12G122300	Gm12	13291825	13293824	-0.868455	0.00473195	0.041519	TRICHOME BIREFRINGENCE-LIKE 39
Gm12_14586713_14586834	Gm12	14586713	14586834	-0.325	0	0.325	colfax	16h	CHH	2 kb down	Glyma.12G130200	Gm12	14585469	14587468	1.89102	4e-05	0.00078175	NA
Gm12_39978667_39978987	Gm12	39978667	39978987	-0.603333	0.066667	0.67	colfax	16h	CHH	2 kb down	Glyma.12G225800	Gm12	39977922	39979921	1.50299	0.00050847	0.00683972	phytosylfokine-alpha receptor 2
Gm13_13103494_13103829	Gm13	13103494	13103829	-0.232639	0.041667	0.27431	colfax	16h	CHH	2 kb down	Glyma.13G046200	Gm13	13103258	13105257	-0.765265	5.01e-05	0.00095204	Ribulose bisphosphate carboxylase (small chain) family protein
Gm13_15113954_15113991	Gm13	15113954	15113991	-0.3375	0	0.3375	colfax	16h	CHH	2 kb down	Glyma.13G062600	Gm13	15112344	15114343	0.998896	0.00316672	0.0302679	Ribosomal protein L34e superfamily protein
Gm13_15531618_15531775	Gm13	15531618	15531775	-0.590909	0	0.59091	colfax	16h	CHH	2 kb down	Glyma.13G065300	Gm13	15531556	15533555	1.37205	6.32e-05	0.0011678
Gm13_20045582_20045637	Gm13	20045582	20045637	-0.45	0.425	0.875	colfax	16h	CHH	2 kb down	Glyma.13G095300	Gm13	20045541	20047540	10.2726	8.27e-10	4.18e-08	xyloglucan endotransglycosylase 6
Gm13_20045668_20045827	Gm13	20045668	20045827	-0.613506	0.15374	0.76724	colfax	16h	CHH	2 kb down	Glyma.13G095300	Gm13	20045541	20047540	10.2726	8.27e-10	4.18e-08	xyloglucan endotransglycosylase 6
Gm13_23324908_23324955	Gm13	23324908	23324955	-0.275	0	0.275	colfax	16h	CHH	2 kb down	Glyma.13G129500	Gm13	23324765	23326764	-1.15729	6.59e-05	0.00121127	photosystem I subunit E-2
Gm13_25163371_25163448	Gm13	25163371	25163448	-0.3	0.025	0.325	colfax	16h	CHH	2 kb down	Glyma.13G147500	Gm13	25162186	25164185	-1.20528	0.00540825	0.0462331	Cytochrome P450 superfamily protein
Gm13_27266441_27266673	Gm13	27266441	27266673	-0.59623	0.035714	0.63194	colfax	16h	CHH	2 kb down	Glyma.13G163100	Gm13	27265499	27267498	-0.990541	0.00079872	0.0100213
Gm13_41505738_41505867	Gm13	41505738	41505867	-0.375	0.30357	0.67857	colfax	16h	CHH	2 kb down	Glyma.13G326400	Gm13	41505367	41507366	1.98711	2.41e-18	3.28e-16	4-hydroxy-3-methylbut-2-enyl diphosphate synthase
Gm13_44233719_44233796	Gm13	44233719	44233796	-0.389881	0.1369	0.52679	colfax	16h	CHH	2 kb down	Glyma.13G361900	Gm13	44232696	44234695	3.32874	1.47e-57	2.03e-54	pleiotropic drug resistance 12
Gm14_4461438_4461578	Gm14	4461438	4461578	-0.293506	0	0.29351	colfax	16h	CHH	2 kb down	Glyma.14G056800	Gm14	4461157	4463156	-1.11936	6.39e-08	2.38e-06	ferritin 4
Gm14_8864212_8864323	Gm14	8864212	8864323	-0.270833	0.10417	0.375	colfax	16h	CHH	2 kb down	Glyma.14G092800	Gm14	8863555	8865554	-2.83969	0.00050593	0.00681196	ferritin 4
Gm14_18513015_18513110	Gm14	18513015	18513110	-0.539706	0.088235	0.62794	colfax	16h	CHH	2 kb down	Glyma.14G131651	Gm14	18513085	18515084	7.84473	0.00110778	0.0130946	NA
Gm14_44307539_44307771	Gm14	44307539	44307771	-0.216667	0.15833	0.375	colfax	16h	CHH	2 kb down	Glyma.14G175800	Gm14	44307195	44309194	-2.10475	0.0012558	0.0144805	UDP-glucosyl transferase 85A3
Gm14_44943590_44943619	Gm14	44943590	44943619	-0.3	0	0.3	colfax	16h	CHH	2 kb down	Glyma.14G179200	Gm14	44942375	44944374	1.53934	1.2e-06	3.44e-05
Gm15_7399520_7399573	Gm15	7399520	7399573	-0.641667	0.033333	0.675	colfax	16h	CHH	2 kb down	Glyma.15G095000	Gm15	7399006	7401005	1.62619	2.16e-09	1.04e-07	cytochrome P450, family 710, subfamily A, polypeptide 1
Gm15_38013681_38013739	Gm15	38013681	38013739	-0.408333	0.075	0.48333	colfax	16h	CHH	2 kb down	Glyma.15G218400	Gm15	38012380	38014379	0.874908	0.00576484	0.0484986	HAD superfamily, subfamily IIIB acid phosphatase
Gm16_2028051_2028124	Gm16	2028051	2028124	-0.272727	0.045455	0.31818	colfax	16h	CHH	2 kb down	Glyma.16G021600	Gm16	2027867	2029866	-0.95287	0.00072075	0.00918269
Gm16_3580024_3580185	Gm16	3580024	3580185	-0.218137	0	0.21814	colfax	16h	CHH	2 kb down	Glyma.16G038200	Gm16	3579024	3581023	8.75705	1.68e-05	0.00036499	Ankyrin repeat family protein
Gm16_5678513_5678593	Gm16	5678513	5678593	-0.4275	0.2725	0.7	colfax	16h	CHH	2 kb down	Glyma.16G058100	Gm16	5678400	5680399	-1.62037	1.52e-08	6.31e-07	Myzus persicae-induced lipase 1
Gm16_5713769_5713889	Gm16	5713769	5713889	-0.479167	0.10417	0.58333	colfax	16h	CHH	2 kb down	Glyma.16G058500	Gm16	5713867	5715866	1.56412	1.44e-08	6.02e-07
Gm16_15860127_15860170	Gm16	15860127	15860170	-0.3	0.25	0.55	colfax	16h	CHH	2 kb down	Glyma.16G094100	Gm16	15858856	15860855	-1.09718	1.09e-05	0.00024555	Domain of unknown function (DUF23)
Gm16_25315133_25315217	Gm16	25315133	25315217	-0.408333	0.49167	0.9	colfax	16h	CHH	2 kb down	Glyma.16G113000	Gm16	25315131	25317130	-0.846985	0.00283659	0.0277684	hydroxy methylglutaryl CoA reductase 1
Gm16_30802721_30802894	Gm16	30802721	30802894	-0.35	0.016667	0.36667	colfax	16h	CHH	2 kb down	Glyma.16G145300	Gm16	30802094	30804093	-0.914438	0.00051667	0.0069391	serine carboxypeptidase-like 27
Gm16_30988837_30989130	Gm16	30988837	30989130	-0.208333	0.16667	0.375	colfax	16h	CHH	2 kb down	Glyma.16G147200	Gm16	30988264	30990263	-2.81188	0.00541765	0.046295	basic helix-loop-helix (bHLH) DNA-binding superfamily protein
Gm16_31705448_31705563	Gm16	31705448	31705563	-0.480769	0.038462	0.51923	colfax	16h	CHH	2 kb down	Glyma.16G155000	Gm16	31704509	31706508	-0.657548	0.00375402	0.0344539	plasma membrane intrinsic protein 2
Gm16_31705964_31706030	Gm16	31705964	31706030	-0.243056	0.055556	0.29861	colfax	16h	CHH	2 kb down	Glyma.16G155000	Gm16	31704509	31706508	-0.657548	0.00375402	0.0344539	plasma membrane intrinsic protein 2
Gm16_33128807_33128904	Gm16	33128807	33128904	-0.316667	0.033333	0.35	colfax	16h	CHH	2 kb down	Glyma.16G169500	Gm16	33127652	33129651	7.68894	0.00243704	0.0246039	receptor like protein 32
Gm16_34488395_34488646	Gm16	34488395	34488646	-0.3125	0.0125	0.325	colfax	16h	CHH	2 kb down	Glyma.16G181900	Gm16	34488211	34490210	-1.85885	0.00085679	0.0106409	ATP binding microtubule motor family protein
Gm17_3903644_3903718	Gm17	3903644	3903718	-0.24359	0.15385	0.39744	colfax	16h	CHH	2 kb down	Glyma.17G051300	Gm17	3903160	3905159	-4.66379	0.00368344	0.0339585	phospholipid:diacylglycerol acyltransferase
Gm17_3903790_3903901	Gm17	3903790	3903901	-0.6	0.1	0.7	colfax	16h	CHH	2 kb down	Glyma.17G051300	Gm17	3903160	3905159	-4.66379	0.00368344	0.0339585	phospholipid:diacylglycerol acyltransferase
Gm17_7854248_7854474	Gm17	7854248	7854474	-0.285	0.016667	0.30167	colfax	16h	CHH	2 kb down	Glyma.17G099600	Gm17	7854176	7856175	0.966646	0.00301536	0.0291328	alpha/beta-Hydrolases superfamily protein
Gm17_10959899_10960038	Gm17	10959899	10960038	-0.325	0.1	0.425	colfax	16h	CHH	2 kb down	Glyma.17G136150	Gm17	10959071	10961070	7.80393	0.00141835	0.0159903	NA
Gm17_41557556_41557596	Gm17	41557556	41557596	-0.375	0.45	0.825	colfax	16h	CHH	2 kb down	Glyma.17G260400	Gm17	41555757	41557756	-0.824563	0.00152783	0.0169396	expansin 11
Gm18_5693832_5693857	Gm18	5693832	5693857	-0.325	0	0.325	colfax	16h	CHH	2 kb down	Glyma.18G062600	Gm18	5692127	5694126	-1.34624	0.00015196	0.00249183	Arabidopsis thaliana protein of unknown function (DUF821)
Gm18_13906231_13906261	Gm18	13906231	13906261	-0.525	0.025	0.55	colfax	16h	CHH	2 kb down	Glyma.18G114900	Gm18	13905558	13907557	-1.10999	0.00139717	0.0157847	photosystem II subunit P-1
Gm18_47386869_47387045	Gm18	47386869	47387045	-0.404167	0.11667	0.52083	colfax	16h	CHH	2 kb down	Glyma.18G196000	Gm18	47385568	47387567	-0.928583	0.00477686	0.0417848	acetyl Co-enzyme a carboxylase carboxyltransferase alpha subunit
Gm18_47385882_47385918	Gm18	47385882	47385918	-0.2	0.1	0.3	colfax	16h	CHH	2 kb down	Glyma.18G196000	Gm18	47385568	47387567	-0.928583	0.00477686	0.0417848	acetyl Co-enzyme a carboxylase carboxyltransferase alpha subunit
Gm19_1254575_1254621	Gm19	1254575	1254621	-0.354167	0.10417	0.45833	colfax	16h	CHH	2 kb down	Glyma.19G013200	Gm19	1253786	1255785	2.44154	0.0044373	0.0394093	senescence-associated gene 101
Gm19_28649072_28649169	Gm19	28649072	28649169	-0.245833	0	0.24583	colfax	16h	CHH	2 kb down	Glyma.19G078400	Gm19	28647655	28649654	-7.93007	0.00066996	0.00864075	Plant invertase/pectin methylesterase inhibitor superfamily
Gm19_38485477_38485545	Gm19	38485477	38485545	-0.416667	0.033333	0.45	colfax	16h	CHH	2 kb down	Glyma.19G122200	Gm19	38483846	38485845	-1.46875	2.99e-05	0.00060612
Gm19_43987672_43987898	Gm19	43987672	43987898	-0.410714	0	0.41071	colfax	16h	CHH	2 kb down	Glyma.19G175400	Gm19	43986965	43988964	1.13474	0.0033933	0.0320279	ankyrin repeat family protein
Gm20_802816_802858	Gm20	802816	802858	-0.227273	0.030303	0.25758	colfax	16h	CHH	2 kb down	Glyma.20G009000	Gm20	802013	804012	4.20778	0.00183279	0.0196405
Gm20_1027803_1027925	Gm20	1027803	1027925	-0.525	0	0.525	colfax	16h	CHH	2 kb down	Glyma.20G012300	Gm20	1026048	1028047	-0.957871	3.81e-05	0.00074728	NA
Gm20_9481844_9481955	Gm20	9481844	9481955	-0.358333	0.016667	0.375	colfax	16h	CHH	2 kb down	Glyma.20G048800	Gm20	9481621	9483620	1.16931	0.00470682	0.0413239	disease resistance protein (TIR-NBS-LRR class), putative
Gm20_12613128_12613248	Gm20	12613128	12613248	-0.295833	0.041667	0.3375	colfax	16h	CHH	2 kb down	Glyma.20G054500	Gm20	12611990	12613989	1.92142	3.33e-14	3.07e-12	chitin elicitor receptor kinase 1
Gm20_43872775_43872818	Gm20	43872775	43872818	-0.225	0	0.225	colfax	16h	CHH	2 kb down	Glyma.20G202200	Gm20	43871336	43873335	1.17059	1.49e-06	4.18e-05	Signal transduction histidine kinase, hybrid-type, ethylene sensor
Gm01_57468788_57468849	Gm01	57468788	57468849	0.291667	0.29167	0	williams 82	4h	CHH	gene body	Glyma.01G239600	Gm01	57468069	57471265	0.782956	3.52e-06	0.00126799	alpha/beta-Hydrolases superfamily protein
Gm01_57468888_57468957	Gm01	57468888	57468957	0.372917	0.40417	0.03125	williams 82	4h	CHH	gene body	Glyma.01G239600	Gm01	57468069	57471265	0.782956	3.52e-06	0.00126799	alpha/beta-Hydrolases superfamily protein
Gm04_4504456_4504489	Gm04	4504456	4504489	0.2	0.2	0	williams 82	4h	CHH	gene body	Glyma.04G055801	Gm04	4503430	4506648	-1.69869	0.00030765	0.0328896	NA
Gm05_1421918_1421931	Gm05	1421918	1421931	0.216667	0.25	0.033333	williams 82	4h	CHH	gene body	Glyma.05G015400	Gm05	1417172	1424399	1.03532	0.00011	0.014952	ATPase E1-E2 type family protein / haloacid dehalogenase-like hydrolase family protein
Gm10_43306564_43306609	Gm10	43306564	43306609	0.25	0.25	0	williams 82	4h	CHH	gene body	Glyma.10G201100	Gm10	43302303	43310644	0.697044	0.00038382	0.0390012	Pyruvate kinase family protein
Gm11_18334513_18334646	Gm11	18334513	18334646	0.4875	0.6125	0.125	williams 82	4h	CHH	gene body	Glyma.11G152400	Gm11	18332650	18335356	0.970261	0.00023313	0.0264379	NADPH:quinone oxidoreductase
Gm12_40650678_40650776	Gm12	40650678	40650776	0.45	0.675	0.225	williams 82	4h	CHH	gene body	Glyma.12G233000	Gm12	40640489	40653292	-1.06596	0.00055331	0.0483289	Leucine-rich repeat transmembrane protein kinase
Gm12_40641238_40641270	Gm12	40641238	40641270	0.213535	0.21909	0.0055556	williams 82	4h	CHH	gene body	Glyma.12G233000	Gm12	40640489	40653292	-1.06596	0.00055331	0.0483289	Leucine-rich repeat transmembrane protein kinase
Gm18_52565985_52566025	Gm18	52565985	52566025	0.266667	0.26667	0	williams 82	4h	CHH	gene body	Glyma.18G234600	Gm18	52564185	52568042	0.847835	0.0001188	0.0158816	cysteine synthase C1
Gm01_40634967_40635019	Gm01	40634967	40635019	0.5	0.55	0.05	williams 82	4h	CHH	2 kb up	Glyma.01G115900	Gm01	40633200	40635199	-0.6945	0.000253	0.0282232	light harvesting complex photosystem II
Gm03_37515097_37515158	Gm03	37515097	37515158	0.4	0.425	0.025	williams 82	4h	CHH	2 kb up	Glyma.03G147700	Gm03	37513317	37515316	1.05147	1.07e-05	0.00280792	Disease resistance-responsive (dirigent-like protein) family protein
Gm06_8342069_8342126	Gm06	8342069	8342126	0.529167	0.875	0.34583	williams 82	4h	CHH	2 kb up	Glyma.06G104800	Gm06	8340746	8342745	0.60446	0.0004494	0.0431883	Haloacid dehalogenase-like hydrolase (HAD) superfamily protein
Gm06_50572309_50572591	Gm06	50572309	50572591	0.438333	0.555	0.11667	williams 82	4h	CHH	2 kb up	Glyma.06G321900	Gm06	50571346	50573345	-0.914793	0.00025209	0.0282232	photosystem I subunit G
Gm07_16424032_16424146	Gm07	16424032	16424146	0.575	0.725	0.15	williams 82	4h	CHH	2 kb up	Glyma.07G139700	Gm07	16423289	16425288	1.00733	8.99e-08	8.39e-05	glutathione S-transferase TAU 8
Gm13_40970903_40970989	Gm13	40970903	40970989	0.288462	0.46154	0.17308	williams 82	4h	CHH	2 kb up	Glyma.13G321700	Gm13	40969539	40971538	-0.636487	5.73e-05	0.00956841	serine carboxypeptidase-like 51
Gm16_30845069_30845222	Gm16	30845069	30845222	0.6	0.8	0.2	williams 82	4h	CHH	2 kb up	Glyma.16G145600	Gm16	30843913	30845912	1.44751	0.00010662	0.0146876	Seven transmembrane MLO family protein
Gm16_30869606_30869705	Gm16	30869606	30869705	0.243333	0.26	0.016667	williams 82	4h	CHH	2 kb up	Glyma.16G145800	Gm16	30868575	30870574	-1.09517	1.4e-06	0.00069955	photosystem I light harvesting complex gene 1
Gm16_32666680_32666842	Gm16	32666680	32666842	0.384615	0.46154	0.076923	williams 82	4h	CHH	2 kb up	Glyma.16G165800	Gm16	32665710	32667709	-1.17977	2.5e-05	0.00524515	light-harvesting chlorophyll-protein complex II subunit B1
Gm19_1115813_1115897	Gm19	1115813	1115897	0.836538	0.875	0.038462	williams 82	4h	CHH	2 kb up	Glyma.19G011700	Gm19	1115765	1117764	3.13509	2.1e-08	2.27e-05	Peroxidase superfamily protein
Gm01_4912325_4912390	Gm01	4912325	4912390	0.339286	0.46429	0.125	williams 82	4h	CHH	2 kb down	Glyma.01G044600	Gm01	4911630	4913629	-1.0492	7.59e-07	0.000509	Homeobox-leucine zipper protein family
Gm01_4912434_4912530	Gm01	4912434	4912530	0.634444	0.96667	0.33222	williams 82	4h	CHH	2 kb down	Glyma.01G044600	Gm01	4911630	4913629	-1.0492	7.59e-07	0.000509	Homeobox-leucine zipper protein family
Gm02_42276806_42276916	Gm02	42276806	42276916	0.381944	0.38194	0	williams 82	4h	CHH	2 kb down	Glyma.02G217600	Gm02	42275330	42277329	0.765122	3.14e-05	0.00597185	Phosphoglycerate mutase family protein
Gm03_40108269_40108575	Gm03	40108269	40108575	0.25	0.3	0.05	williams 82	4h	CHH	2 kb down	Glyma.03G176300	Gm03	40106858	40108857	1.3706	2.3e-09	4.29e-06	Glutathione S-transferase family protein
Gm06_17228209_17228249	Gm06	17228209	17228249	0.264167	0.3375	0.073333	williams 82	4h	CHH	2 kb down	Glyma.06G193800	Gm06	17227818	17229817	-0.981527	2.7e-06	0.00106566	Gibberellin-regulated family protein
Gm06_17228250_17228357	Gm06	17228250	17228357	0.2	0.45833	0.25833	williams 82	4h	CHH	2 kb down	Glyma.06G193800	Gm06	17227818	17229817	-0.981527	2.7e-06	0.00106566	Gibberellin-regulated family protein
Gm07_42967305_42967439	Gm07	42967305	42967439	0.320833	0.525	0.20417	williams 82	4h	CHH	2 kb down	Glyma.07G248000	Gm07	42966308	42968307	0.961618	0.00015435	0.0193184	Protein phosphatase 2C family protein
Gm09_50120815_50120914	Gm09	50120815	50120914	0.604167	0.70833	0.10417	williams 82	4h	CHH	2 kb down	Glyma.09G281800	Gm09	50119424	50121423	0.886441	4.29e-05	0.00759265	O-methyltransferase 1
Gm11_4733907_4733929	Gm11	4733907	4733929	0.2375	0.2625	0.025	williams 82	4h	CHH	2 kb down	Glyma.11G062600	Gm11	4732520	4734519	1.65033	3.12e-09	5.34e-06	cytochrome P450, family 71, subfamily B, polypeptide 34
Gm11_15068551_15068600	Gm11	15068551	15068600	0.340909	0.43939	0.098485	williams 82	4h	CHH	2 kb down	Glyma.11G179600	Gm11	15067145	15069144	-1.52395	1.51e-05	0.00348335	NIMA (never in mitosis, gene A)-related 6
Gm11_15068754_15068887	Gm11	15068754	15068887	0.517857	0.51786	0	williams 82	4h	CHH	2 kb down	Glyma.11G179600	Gm11	15067145	15069144	-1.52395	1.51e-05	0.00348335	NIMA (never in mitosis, gene A)-related 6
Gm15_50031368_50031451	Gm15	50031368	50031451	0.233333	0.475	0.24167	williams 82	4h	CHH	2 kb down	Glyma.15G252200	Gm15	50031043	50033042	0.978627	0.00014216	0.018352	glutathione S-transferase TAU 19
Gm15_52817787_52817834	Gm15	52817787	52817834	0.333333	0.41667	0.083333	williams 82	4h	CHH	2 kb down	Glyma.15G271000	Gm15	52817178	52819177	-0.765849	3.19e-06	0.00119095	beta glucosidase 17
Gm19_40371144_40371327	Gm19	40371144	40371327	0.216667	0.525	0.30833	williams 82	4h	CHH	2 kb down	Glyma.19G137800	Gm19	40370453	40372452	1.26505	0.00019765	0.0234506	heat shock transcription factor B3
Gm20_42713830_42713858	Gm20	42713830	42713858	0.204167	0.20417	0	williams 82	4h	CHH	2 kb down	Glyma.20G188800	Gm20	42712442	42714441	1.02815	0.00027217	0.0298748	Transmembrane amino acid transporter family protein
Gm06_17227644_17227705	Gm06	17227644	17227705	-0.2	0.091667	0.29167	williams 82	4h	CHH	gene body	Glyma.06G193800	Gm06	17226436	17227817	-0.981527	2.7e-06	0.00106566	Gibberellin-regulated family protein
Gm09_47533117_47533338	Gm09	47533117	47533338	-0.2	0.041667	0.24167	williams 82	4h	CHH	gene body	Glyma.09G250800	Gm09	47531489	47533390	-0.79295	2.57e-06	0.00105343	photosystem I subunit l
Gm10_51322825_51322957	Gm10	51322825	51322957	-0.282738	0.071429	0.35417	williams 82	4h	CHH	gene body	Glyma.10G295300	Gm10	51321904	51328075	0.887598	1.21e-09	2.49e-06	homogentisate phytyltransferase 1
Gm11_18334322_18334392	Gm11	18334322	18334392	-0.375	0.041667	0.41667	williams 82	4h	CHH	gene body	Glyma.11G152400	Gm11	18332650	18335356	0.970261	0.00023313	0.0264379	NADPH:quinone oxidoreductase
Gm14_4232657_4232839	Gm14	4232657	4232839	-0.425	0.075	0.5	williams 82	4h	CHH	gene body	Glyma.14G053700	Gm14	4231166	4234628	-1.20165	0.00023163	0.0264138	Peroxidase superfamily protein
Gm16_1784682_1784723	Gm16	1784682	1784723	-0.216667	0.075	0.29167	williams 82	4h	CHH	gene body	Glyma.16G019900	Gm16	1779595	1786155	1.7171	1.85e-05	0.00413709	D-arabinono-1,4-lactone oxidase family protein
Gm16_1784779_1784903	Gm16	1784779	1784903	-0.427083	0.052083	0.47917	williams 82	4h	CHH	gene body	Glyma.16G019900	Gm16	1779595	1786155	1.7171	1.85e-05	0.00413709	D-arabinono-1,4-lactone oxidase family protein
Gm17_10411598_10411685	Gm17	10411598	10411685	-0.341667	0	0.34167	williams 82	4h	CHH	gene body	Glyma.17G130100	Gm17	10410518	10413750	-0.976584	5.4e-06	0.00173062	ATP synthase delta-subunit gene
Gm17_41325400_41325560	Gm17	41325400	41325560	-0.35	0	0.35	williams 82	4h	CHH	gene body	Glyma.17G258200	Gm17	41325295	41326334	0.942146	1.06e-06	0.00058631	GAST1 protein homolog 1
Gm18_51631963_51632014	Gm18	51631963	51632014	-0.21	0.0125	0.2225	williams 82	4h	CHH	gene body	Glyma.18G225300	Gm18	51631351	51633941	0.57869	0.00047509	0.044528	BON association protein 2
Gm01_57466304_57466322	Gm01	57466304	57466322	-0.2	0	0.2	williams 82	4h	CHH	2 kb up	Glyma.01G239600	Gm01	57466069	57468068	0.782956	3.52e-06	0.00126799	alpha/beta-Hydrolases superfamily protein
Gm03_15271079_15271118	Gm03	15271079	15271118	-0.308333	0.1	0.40833	williams 82	4h	CHH	2 kb up	Glyma.03G066800	Gm03	15269475	15271474	0.934155	8.6e-05	0.0128077	NAD(P)-linked oxidoreductase superfamily protein
Gm06_8342177_8342205	Gm06	8342177	8342205	-0.258333	0.075	0.33333	williams 82	4h	CHH	2 kb up	Glyma.06G104800	Gm06	8340746	8342745	0.60446	0.0004494	0.0431883	Haloacid dehalogenase-like hydrolase (HAD) superfamily protein
Gm06_50572058_50572168	Gm06	50572058	50572168	-0.294444	0.17222	0.46667	williams 82	4h	CHH	2 kb up	Glyma.06G321900	Gm06	50571346	50573345	-0.914793	0.00025209	0.0282232	photosystem I subunit G
Gm14_34411757_34411793	Gm14	34411757	34411793	-0.516667	0	0.51667	williams 82	4h	CHH	2 kb up	Glyma.14G121200	Gm14	34411054	34413053	1.31619	4.89e-05	0.00836986	alcohol dehydrogenase 1
Gm15_51414382_51414444	Gm15	51414382	51414444	-0.3325	0	0.3325	williams 82	4h	CHH	2 kb up	Glyma.15G261900	Gm15	51414328	51416327	-0.864814	2.53e-05	0.00525108	Phosphoglycerate kinase family protein
Gm16_30845297_30845450	Gm16	30845297	30845450	-0.342391	0.11775	0.46014	williams 82	4h	CHH	2 kb up	Glyma.16G145600	Gm16	30843913	30845912	1.44751	0.00010662	0.0146876	Seven transmembrane MLO family protein
Gm17_10414096_10414295	Gm17	10414096	10414295	-0.214744	0.11218	0.32692	williams 82	4h	CHH	2 kb up	Glyma.17G130100	Gm17	10413751	10415750	-0.976584	5.4e-06	0.00173062	ATP synthase delta-subunit gene
Gm20_40658455_40658548	Gm20	40658455	40658548	-0.659722	0.069444	0.72917	williams 82	4h	CHH	2 kb up	Glyma.20G169200	Gm20	40657432	40659431	1.2341	1.76e-06	0.00081941	Peroxidase superfamily protein
Gm01_34752264_34752354	Gm01	34752264	34752354	-0.278986	0.07971	0.3587	williams 82	4h	CHH	2 kb down	Glyma.01G102600	Gm01	34751390	34753389	0.806183	3.15e-07	0.00026902	NAD(P)-linked oxidoreductase superfamily protein
Gm06_17229369_17229399	Gm06	17229369	17229399	-0.340909	0.18182	0.52273	williams 82	4h	CHH	2 kb down	Glyma.06G193800	Gm06	17227818	17229817	-0.981527	2.7e-06	0.00106566	Gibberellin-regulated family protein
Gm07_4144852_4144960	Gm07	4144852	4144960	-0.375	0	0.375	williams 82	4h	CHH	2 kb down	Glyma.07G048900	Gm07	4144679	4146678	1.03744	8.22e-07	0.00052701	O-methyltransferase 1
Gm07_16427907_16427970	Gm07	16427907	16427970	-0.271429	0.175	0.44643	williams 82	4h	CHH	2 kb down	Glyma.07G139700	Gm07	16426762	16428761	1.00733	8.99e-08	8.39e-05	glutathione S-transferase TAU 8
Gm08_42018712_42018940	Gm08	42018712	42018940	-0.341667	0.05	0.39167	williams 82	4h	CHH	2 kb down	Glyma.08G307800	Gm08	42018438	42020437	0.831644	1.88e-06	0.00084023	ATP-dependent caseinolytic (Clp) protease/crotonase family protein
Gm18_3877441_3877607	Gm18	3877441	3877607	-0.358974	0.16667	0.52564	williams 82	4h	CHH	2 kb down	Glyma.18G045100	Gm18	3875964	3877963	0.83321	0.00014147	0.018352	polyamine oxidase 4
Gm03_37631086_37631147	Gm03	37631086	37631147	0.364583	0.43229	0.067708	williams 82	16h	CHH	gene body	Glyma.03G148900	Gm03	37630219	37633040	7.23656	0.00028387	0.0457076
Gm03_37631325_37631365	Gm03	37631325	37631365	0.283333	0.45	0.16667	williams 82	16h	CHH	gene body	Glyma.03G148900	Gm03	37630219	37633040	7.23656	0.00028387	0.0457076
Gm05_1987454_1987498	Gm05	1987454	1987498	0.25	0.25	0	williams 82	16h	CHH	gene body	Glyma.05G022600	Gm05	1982700	1989109	2.63919	0.00031633	0.0487113	UDP-glucose 6-dehydrogenase family protein
Gm05_4606276_4606394	Gm05	4606276	4606394	0.366667	0.90833	0.54167	williams 82	16h	CHH	gene body	Glyma.05G050100	Gm05	4599738	4608251	-1.23251	3.57e-05	0.0135915	Glucose-methanol-choline (GMC) oxidoreductase family protein
Gm05_4606396_4606422	Gm05	4606396	4606422	0.25	0.8	0.55	williams 82	16h	CHH	gene body	Glyma.05G050100	Gm05	4599738	4608251	-1.23251	3.57e-05	0.0135915	Glucose-methanol-choline (GMC) oxidoreductase family protein
Gm06_12139260_12139290	Gm06	12139260	12139290	0.2125	0.2125	0	williams 82	16h	CHH	gene body	Glyma.06G149120	Gm06	12139032	12140705	1.77267	6.41e-05	0.0197384	NA
Gm07_4786598_4786664	Gm07	4786598	4786664	0.3	0.3	0	williams 82	16h	CHH	gene body	Glyma.07G054800	Gm07	4782625	4787849	-1.35951	0.00014585	0.032342	auxin response factor 18
Gm07_7503978_7504002	Gm07	7503978	7504002	0.45	0.525	0.075	williams 82	16h	CHH	gene body	Glyma.07G083100	Gm07	7501172	7504846	-1.80828	0.0003179	0.0487597	WD-40 repeat family protein / beige-related
Gm07_34869727_34869758	Gm07	34869727	34869758	0.458333	0.6	0.14167	williams 82	16h	CHH	gene body	Glyma.07G179900	Gm07	34868600	34880605	4.40984	0.00026877	0.0441933	2-oxoglutarate (2OG) and Fe(II)-dependent oxygenase superfamily protein
Gm07_34870069_34870110	Gm07	34870069	34870110	0.2625	0.3625	0.1	williams 82	16h	CHH	gene body	Glyma.07G179900	Gm07	34868600	34880605	4.40984	0.00026877	0.0441933	2-oxoglutarate (2OG) and Fe(II)-dependent oxygenase superfamily protein
Gm07_35768486_35768560	Gm07	35768486	35768560	0.365	0.375	0.01	williams 82	16h	CHH	gene body	Glyma.07G186600	Gm07	35763035	35768811	1.35531	4.91e-05	0.0166382	Sulfite exporter TauE/SafE family protein
Gm09_4193764_4193876	Gm09	4193764	4193876	0.2125	0.2125	0	williams 82	16h	CHH	gene body	Glyma.09G048900	Gm09	4193594	4195649	3.32851	1.27e-05	0.00676349	cytochrome P450, family 81, subfamily D, polypeptide 3
Gm10_643405_643427	Gm10	643405	643427	0.223333	0.22333	0	williams 82	16h	CHH	gene body	Glyma.10G006600	Gm10	642847	645136	5.66442	2.94e-06	0.00227917	myb domain protein 15
Gm10_644014_644031	Gm10	644014	644031	0.316667	0.34167	0.025	williams 82	16h	CHH	gene body	Glyma.10G006600	Gm10	642847	645136	5.66442	2.94e-06	0.00227917	myb domain protein 15
Gm10_1023318_1023344	Gm10	1023318	1023344	0.2375	0.30417	0.066667	williams 82	16h	CHH	gene body	Glyma.10G010800	Gm10	1020728	1027392	-0.960778	6.31e-05	0.0195839	AMP-dependent synthetase and ligase family protein
Gm15_23444234_23444296	Gm15	23444234	23444296	0.243056	0.30556	0.0625	williams 82	16h	CHH	gene body	Glyma.15G196500	Gm15	23434123	23445780	8.51034	4.67e-05	0.0161643	phytochrome E
Gm15_23444681_23444725	Gm15	23444681	23444725	0.458333	0.55	0.091667	williams 82	16h	CHH	gene body	Glyma.15G196500	Gm15	23434123	23445780	8.51034	4.67e-05	0.0161643	phytochrome E
Gm16_3239637_3239658	Gm16	3239637	3239658	0.229167	0.22917	0	williams 82	16h	CHH	gene body	Glyma.16G034626	Gm16	3238416	3242984	1.26664	7.85e-05	0.0219266	NA
Gm16_33498201_33498245	Gm16	33498201	33498245	0.220833	0.22083	0	williams 82	16h	CHH	gene body	Glyma.16G172500	Gm16	33495291	33503036	-1.40615	0.00033273	0.0494694	multidrug resistance-associated protein 14
Gm18_54326186_54326231	Gm18	54326186	54326231	0.429167	0.45417	0.025	williams 82	16h	CHH	gene body	Glyma.18G254000	Gm18	54323977	54327103	5.88974	3.68e-06	0.00259666	Leucine-rich repeat receptor-like protein kinase family protein
Gm18_56815907_56815934	Gm18	56815907	56815934	0.325	0.325	0	williams 82	16h	CHH	gene body	Glyma.18G284700	Gm18	56814882	56818203	-1.02268	0.00032585	0.0492	ACT domain repeat 4
Gm19_10950124_10950185	Gm19	10950124	10950185	0.204167	0.2375	0.033333	williams 82	16h	CHH	gene body	Glyma.19G057500	Gm19	10949689	10952261	1.40033	4.34e-06	0.00285578	12-oxophytodienoate reductase 2
Gm19_41016776_41016821	Gm19	41016776	41016821	0.243333	0.24333	0	williams 82	16h	CHH	gene body	Glyma.19G144600	Gm19	41016512	41021504	3.90651	0.0001689	0.0343156	cytochrome P450, family 712, subfamily A, polypeptide 1
Gm20_36145480_36145659	Gm20	36145480	36145659	0.5	0.5	0	williams 82	16h	CHH	gene body	Glyma.20G119100	Gm20	36143342	36149221	-1.17692	0.00027821	0.0450686	Protein phosphatase 2C family protein
Gm01_54459183_54459235	Gm01	54459183	54459235	0.675	0.98333	0.30833	williams 82	16h	CHH	2 kb up	Glyma.01G199700	Gm01	54458484	54460483	-1.03722	0.00019899	0.0386087	glycine decarboxylase complex H
Gm03_37629388_37629546	Gm03	37629388	37629546	0.225439	0.35702	0.13158	williams 82	16h	CHH	2 kb up	Glyma.03G148900	Gm03	37628219	37630218	7.23656	0.00028387	0.0457076
Gm04_9901201_9901278	Gm04	9901201	9901278	0.408333	0.40833	0	williams 82	16h	CHH	2 kb up	Glyma.04G104700	Gm04	9899626	9901625	6.52137	1.02e-05	0.00571294	Esterase/lipase/thioesterase family protein
Gm04_22001602_22001722	Gm04	22001602	22001722	0.253472	0.55903	0.30556	williams 82	16h	CHH	2 kb up	Glyma.04G140400	Gm04	22001031	22003030	1.30606	5.78e-05	0.0183793	NADPH:quinone oxidoreductase
Gm06_11595640_11595706	Gm06	11595640	11595706	0.675	0.675	0	williams 82	16h	CHH	2 kb up	Glyma.06G143000	Gm06	11595340	11597339	1.89683	1.61e-05	0.00783016	Chalcone-flavanone isomerase family protein
Gm06_12224282_12224346	Gm06	12224282	12224346	0.298889	0.62222	0.32333	williams 82	16h	CHH	2 kb up	Glyma.06G150300	Gm06	12223136	12225135	-1.04424	0.00013357	0.0304942	photosystem I reaction center subunit PSI-N, chloroplast, putative / PSI-N, putative (PSAN)
Gm06_12224595_12224642	Gm06	12224595	12224642	0.433333	0.45	0.016667	williams 82	16h	CHH	2 kb up	Glyma.06G150300	Gm06	12223136	12225135	-1.04424	0.00013357	0.0304942	photosystem I reaction center subunit PSI-N, chloroplast, putative / PSI-N, putative (PSAN)
Gm06_17389668_17389723	Gm06	17389668	17389723	0.388889	0.57222	0.18333	williams 82	16h	CHH	2 kb up	Glyma.06G195100	Gm06	17388598	17390597	-1.13107	7.34e-06	0.0045768	atypical CYS HIS rich thioredoxin 4
Gm08_10464617_10464706	Gm08	10464617	10464706	0.272727	0.45455	0.18182	williams 82	16h	CHH	2 kb up	Glyma.08G135600	Gm08	10463456	10465455	-2.04945	1.47e-05	0.00749372	Phototropic-responsive NPH3 family protein
Gm09_4233059_4233186	Gm09	4233059	4233186	0.283333	0.37778	0.094444	williams 82	16h	CHH	2 kb up	Glyma.09G049100	Gm09	4232839	4234838	2.6663	0.00015842	0.0333748	cytochrome P450, family 81, subfamily D, polypeptide 3
Gm09_32950541_32950577	Gm09	32950541	32950577	0.2	0.225	0.025	williams 82	16h	CHH	2 kb up	Glyma.09G128400	Gm09	32949550	32951549	2.49374	3.06e-09	1.48e-05	UDP-glucosyl transferase 88A1
Gm09_39558513_39558588	Gm09	39558513	39558588	0.309524	0.41071	0.10119	williams 82	16h	CHH	2 kb up	Glyma.09G162400	Gm09	39557506	39559505	1.23451	0.00024831	0.0416633	UDP-glucosyl transferase 71B6
Gm10_1019265_1019361	Gm10	1019265	1019361	0.40625	0.48958	0.083333	williams 82	16h	CHH	2 kb up	Glyma.10G010800	Gm10	1018728	1020727	-0.960778	6.31e-05	0.0195839	AMP-dependent synthetase and ligase family protein
Gm10_38730593_38730669	Gm10	38730593	38730669	0.24359	0.28205	0.038462	williams 82	16h	CHH	2 kb up	Glyma.10G150400	Gm10	38729760	38731759	2.07119	3.45e-05	0.0132607	phloem protein 2-B15
Gm11_26726_26774	Gm11	26726	26774	0.233333	0.55833	0.325	williams 82	16h	CHH	2 kb up	Glyma.11G000500	Gm11	26457	28456	1.04969	0.00014866	0.0327759	UDP-glucosyl transferase 73B3
Gm14_13996590_13996635	Gm14	13996590	13996635	0.376667	0.55	0.17333	williams 82	16h	CHH	2 kb up	Glyma.14G115500	Gm14	13996232	13998231	-1.14375	2.75e-06	0.00226669	Bifunctional inhibitor/lipid-transfer protein/seed storage 2S albumin superfamily protein
Gm16_8069431_8069515	Gm16	8069431	8069515	0.304167	0.30417	0	williams 82	16h	CHH	2 kb up	Glyma.16G079000	Gm16	8067955	8069954	4.61557	6.36e-08	0.00016459	Protein kinase family protein with leucine-rich repeat domain
Gm17_4228412_4228558	Gm17	4228412	4228558	0.308333	0.34583	0.0375	williams 82	16h	CHH	2 kb up	Glyma.17G055600	Gm17	4227586	4229585	7.45914	0.00021979	0.0399972
Gm17_4228697_4228831	Gm17	4228697	4228831	0.208824	0.33627	0.12745	williams 82	16h	CHH	2 kb up	Glyma.17G055600	Gm17	4227586	4229585	7.45914	0.00021979	0.0399972
Gm20_47202857_47202943	Gm20	47202857	47202943	0.586667	0.61167	0.025	williams 82	16h	CHH	2 kb up	Glyma.20G241600	Gm20	47201210	47203209	1.57249	2.99e-09	1.48e-05	Chalcone-flavanone isomerase family protein
Gm03_43821598_43821650	Gm03	43821598	43821650	0.216667	0.73333	0.51667	williams 82	16h	CHH	2 kb down	Glyma.03G224100	Gm03	43820810	43822809	-1.9558	9.8e-05	0.025729	P-glycoprotein 11
Gm04_4758305_4758342	Gm04	4758305	4758342	0.233333	0.41667	0.18333	williams 82	16h	CHH	2 kb down	Glyma.04G058100	Gm04	4757802	4759801	3.77953	2.93e-06	0.00227917	HXXXD-type acyl-transferase family protein
Gm04_4758827_4758856	Gm04	4758827	4758856	0.25	0.25	0	williams 82	16h	CHH	2 kb down	Glyma.04G058100	Gm04	4757802	4759801	3.77953	2.93e-06	0.00227917	HXXXD-type acyl-transferase family protein
Gm04_21997486_21997510	Gm04	21997486	21997510	0.256667	0.34167	0.085	williams 82	16h	CHH	2 kb down	Glyma.04G140400	Gm04	21996861	21998860	1.30606	5.78e-05	0.0183793	NADPH:quinone oxidoreductase
Gm06_9703332_9703420	Gm06	9703332	9703420	0.318182	0.40909	0.090909	williams 82	16h	CHH	2 kb down	Glyma.06G119500	Gm06	9701743	9703742	-1.33058	9.92e-05	0.0258312
Gm06_44122601_44122662	Gm06	44122601	44122662	0.461538	0.57692	0.11538	williams 82	16h	CHH	2 kb down	Glyma.06G260200	Gm06	44122490	44124489	2.96503	3.38e-06	0.00242668	NAD(P)-linked oxidoreductase superfamily protein
Gm07_37493015_37493086	Gm07	37493015	37493086	0.666667	0.75	0.083333	williams 82	16h	CHH	2 kb down	Glyma.07G202300	Gm07	37491291	37493290	1.67144	4.25e-06	0.00285459	cytochrome P450, family 93, subfamily D, polypeptide 1
Gm07_37493099_37493276	Gm07	37493099	37493276	0.225	0.55	0.325	williams 82	16h	CHH	2 kb down	Glyma.07G202300	Gm07	37491291	37493290	1.67144	4.25e-06	0.00285459	cytochrome P450, family 93, subfamily D, polypeptide 1
Gm09_4261800_4261890	Gm09	4261800	4261890	0.3075	0.3575	0.05	williams 82	16h	CHH	2 kb down	Glyma.09G049300	Gm09	4261333	4263332	4.48011	1.03e-15	2e-11	cytochrome P450, family 81, subfamily D, polypeptide 3
Gm10_15091931_15091957	Gm10	15091931	15091957	0.55	0.55	0	williams 82	16h	CHH	2 kb down	Glyma.10G097800	Gm10	15090419	15092418	-1.18726	5.71e-05	0.0182987	magnesium-chelatase subunit chlH, chloroplast, putative / Mg-protoporphyrin IX chelatase, putative (CHLH)
Gm12_3859071_3859371	Gm12	3859071	3859371	0.432471	0.48707	0.054598	williams 82	16h	CHH	2 kb down	Glyma.12G053800	Gm12	3858190	3860189	9.17638	6.54e-06	0.00416335	beta glucosidase 15
Gm12_37295067_37295401	Gm12	37295067	37295401	0.220833	0.27083	0.05	williams 82	16h	CHH	2 kb down	Glyma.12G197400	Gm12	37294280	37296279	4.56195	1.31e-07	0.00028172	terpene synthase 02
Gm20_44554407_44554455	Gm20	44554407	44554455	0.275	0.29583	0.020833	williams 82	16h	CHH	2 kb down	Glyma.20G210100	Gm20	44553262	44555261	1.11829	0.00016762	0.0343156	Eukaryotic aspartyl protease family protein
Gm06_11599829_11600045	Gm06	11599829	11600045	-0.405833	0.44833	0.85417	williams 82	16h	CG	2 kb down	Glyma.06G143000	Gm06	11599332	11601331	1.89683	1.61e-05	0.00783016	Chalcone-flavanone isomerase family protein
Gm02_50090468_50090485	Gm02	50090468	50090485	-0.294167	0.0475	0.34167	williams 82	16h	CHH	gene body	Glyma.02G309000	Gm02	50090191	50092016	8.20931	0.00027874	0.0450686
Gm08_36497917_36497944	Gm08	36497917	36497944	-0.2125	0	0.2125	williams 82	16h	CHH	gene body	Glyma.08G277000	Gm08	36496745	36501233	1.93016	5.32e-05	0.0174888	Deoxyxylulose-5-phosphate synthase
Gm09_43372219_43372409	Gm09	43372219	43372409	-0.343056	0.041667	0.38472	williams 82	16h	CHH	gene body	Glyma.09G200500	Gm09	43371234	43375944	8.29693	0.00014068	0.0316715	Deoxyxylulose-5-phosphate synthase
Gm10_49129531_49129594	Gm10	49129531	49129594	-0.285833	0.039167	0.325	williams 82	16h	CHH	gene body	Glyma.10G267700	Gm10	49126222	49131896	2.11543	0.00028991	0.0462966	MATE efflux family protein
Gm10_51322480_51322601	Gm10	51322480	51322601	-0.208036	0.15655	0.36458	williams 82	16h	CHH	gene body	Glyma.10G295300	Gm10	51321904	51328075	1.67662	5.37e-05	0.0174964	homogentisate phytyltransferase 1
Gm10_51323146_51323225	Gm10	51323146	51323225	-0.558333	0.11667	0.675	williams 82	16h	CHH	gene body	Glyma.10G295300	Gm10	51321904	51328075	1.67662	5.37e-05	0.0174964	homogentisate phytyltransferase 1
Gm11_798556_798728	Gm11	798556	798728	-0.275	0	0.275	williams 82	16h	CHH	gene body	Glyma.11G011500	Gm11	797308	799388	1.56973	0.00010969	0.0273997	Chalcone and stilbene synthase family protein
Gm11_38153215_38153254	Gm11	38153215	38153254	-0.5	0	0.5	williams 82	16h	CHH	gene body	Glyma.11G238300	Gm11	38150432	38154929	2.14237	8.06e-06	0.00481353	aspartate aminotransferase
Gm12_393909_393945	Gm12	393909	393945	-0.26	0	0.26	williams 82	16h	CHH	gene body	Glyma.12G005100	Gm12	391361	396853	8.24246	0.00012055	0.0283504	Glycosyl hydrolases family 32 protein
Gm12_30657742_30657785	Gm12	30657742	30657785	-0.2	0	0.2	williams 82	16h	CHH	gene body	Glyma.12G161400	Gm12	30656653	30658845	2.44149	7.42e-05	0.0210211	flavodoxin-like quinone reductase 1
Gm13_36605775_36605813	Gm13	36605775	36605813	-0.345	0	0.345	williams 82	16h	CHH	gene body	Glyma.13G270100	Gm13	36604828	36606702	1.44548	0.00020884	0.0395857	D-mannose binding lectin protein with Apple-like carbohydrate-binding domain
Gm16_29595122_29595186	Gm16	29595122	29595186	-0.278205	0.15769	0.4359	williams 82	16h	CHH	gene body	Glyma.16G136900	Gm16	29591271	29597410	5.60043	0.00012314	0.0286124	Disease resistance protein (TIR-NBS-LRR class) family
Gm18_50889695_50889763	Gm18	50889695	50889763	-0.275	0.23824	0.51324	williams 82	16h	CHH	gene body	Glyma.18G219200	Gm18	50888782	50895411	8.4863	0.00011286	0.0273997	cysteine-rich RLK (RECEPTOR-like protein kinase) 25
Gm18_54324947_54324968	Gm18	54324947	54324968	-0.2	0.05	0.25	williams 82	16h	CHH	gene body	Glyma.18G254000	Gm18	54323977	54327103	5.88974	3.68e-06	0.00259666	Leucine-rich repeat receptor-like protein kinase family protein
Gm04_432038_432178	Gm04	432038	432178	-0.410256	0.21795	0.62821	williams 82	16h	CHH	2 kb up	Glyma.04G005100	Gm04	431268	433267	-1.71339	0.00012222	0.0285715	Pollen Ole e 1 allergen and extensin family protein
Gm06_11595767_11595815	Gm06	11595767	11595815	-0.254167	0.095833	0.35	williams 82	16h	CHH	2 kb up	Glyma.06G143000	Gm06	11595340	11597339	1.89683	1.61e-05	0.00783016	Chalcone-flavanone isomerase family protein
Gm06_12224508_12224561	Gm06	12224508	12224561	-0.283333	0.075	0.35833	williams 82	16h	CHH	2 kb up	Glyma.06G150300	Gm06	12223136	12225135	-1.04424	0.00013357	0.0304942	photosystem I reaction center subunit PSI-N, chloroplast, putative / PSI-N, putative (PSAN)
Gm06_12224804_12224958	Gm06	12224804	12224958	-0.454167	0.17083	0.625	williams 82	16h	CHH	2 kb up	Glyma.06G150300	Gm06	12223136	12225135	-1.04424	0.00013357	0.0304942	photosystem I reaction center subunit PSI-N, chloroplast, putative / PSI-N, putative (PSAN)
Gm06_17389524_17389559	Gm06	17389524	17389559	-0.325	0.1	0.425	williams 82	16h	CHH	2 kb up	Glyma.06G195100	Gm06	17388598	17390597	-1.13107	7.34e-06	0.0045768	atypical CYS HIS rich thioredoxin 4
Gm08_21190415_21190449	Gm08	21190415	21190449	-0.425	0.075	0.5	williams 82	16h	CHH	2 kb up	Glyma.08G244800	Gm08	21189171	21191170	3.22265	3.22e-06	0.0023568	UDP-Glycosyltransferase superfamily protein
Gm10_41511675_41511904	Gm10	41511675	41511904	-0.35	0	0.35	williams 82	16h	CHH	2 kb up	Glyma.10G180500	Gm10	41511562	41513561	3.1711	0.00024615	0.0416633	Eukaryotic aspartyl protease family protein
Gm11_26555_26622	Gm11	26555	26622	-0.224359	0.076923	0.30128	williams 82	16h	CHH	2 kb up	Glyma.11G000500	Gm11	26457	28456	1.04969	0.00014866	0.0327759	UDP-glucosyl transferase 73B3
Gm11_26656_26707	Gm11	26656	26707	-0.340278	0.19444	0.53472	williams 82	16h	CHH	2 kb up	Glyma.11G000500	Gm11	26457	28456	1.04969	0.00014866	0.0327759	UDP-glucosyl transferase 73B3
Gm11_795229_795321	Gm11	795229	795321	-0.7	0.1625	0.8625	williams 82	16h	CHH	2 kb up	Glyma.11G011500	Gm11	795308	797307	1.56973	0.00010969	0.0273997	Chalcone and stilbene synthase family protein
Gm11_2694044_2694097	Gm11	2694044	2694097	-0.402778	0.041667	0.44444	williams 82	16h	CHH	2 kb up	Glyma.11G037500	Gm11	2693181	2695180	-0.942516	0.00023881	0.0415559	Ribosomal protein L19 family protein
Gm12_36303175_36303329	Gm12	36303175	36303329	-0.558333	0.11667	0.675	williams 82	16h	CHH	2 kb up	Glyma.12G187400	Gm12	36303058	36305057	1.09805	0.00032347	0.049032	Polynucleotidyl transferase, ribonuclease H-like superfamily protein
Gm13_44946009_44946074	Gm13	44946009	44946074	-0.2	0.025	0.225	williams 82	16h	CHH	2 kb up	Glyma.13G370300	Gm13	44944186	44946185	-0.931647	0.00031034	0.0483639	multidrug resistance-associated protein 11
Gm15_2907476_2907572	Gm15	2907476	2907572	-0.497222	0.13611	0.63333	williams 82	16h	CHH	2 kb up	Glyma.15G037000	Gm15	2906701	2908700	8.12937	0.00024519	0.0416633	SCARECROW-like 14
Gm15_9035340_9035444	Gm15	9035340	9035444	-0.479167	0.095833	0.575	williams 82	16h	CHH	2 kb up	Glyma.15G115200	Gm15	9035421	9037420	2.08215	8.67e-08	0.00021039	tonoplast dicarboxylate transporter
Gm15_11640662_11640719	Gm15	11640662	11640719	-0.235833	0	0.23583	williams 82	16h	CHH	2 kb up	Glyma.15G142400	Gm15	11639640	11641639	2.02927	5.74e-07	0.00076849	Glycosyl hydrolase superfamily protein
Gm17_13399545_13399644	Gm17	13399545	13399644	-0.3875	0.0875	0.475	williams 82	16h	CHH	2 kb up	Glyma.17G157400	Gm17	13399479	13401478	-5.6745	0.00027722	0.0450686	xyloglucan endotransglucosylase/hydrolase 6
Gm18_41245771_41245945	Gm18	41245771	41245945	-0.245833	0.1	0.34583	williams 82	16h	CHH	2 kb up	Glyma.18G172100	Gm18	41245448	41247447	2.77065	0.00019812	0.0386087	vesicle-associated membrane protein 725
Gm18_51023588_51023672	Gm18	51023588	51023672	-0.3675	0.2825	0.65	williams 82	16h	CHH	2 kb up	Glyma.18G220600	Gm18	51021994	51023993	1.54804	1.87e-07	0.00032956	NAD(P)-binding Rossmann-fold superfamily protein
Gm18_51023691_51023745	Gm18	51023691	51023745	-0.208333	0.3	0.50833	williams 82	16h	CHH	2 kb up	Glyma.18G220600	Gm18	51021994	51023993	1.54804	1.87e-07	0.00032956	NAD(P)-binding Rossmann-fold superfamily protein
Gm19_5712228_5712319	Gm19	5712228	5712319	-0.458333	0.05	0.50833	williams 82	16h	CHH	2 kb up	Glyma.19G039700	Gm19	5711771	5713770	-1.49209	3.68e-05	0.0137461	HXXXD-type acyl-transferase family protein
Gm20_47202197_47202315	Gm20	47202197	47202315	-0.458333	0.18056	0.63889	williams 82	16h	CHH	2 kb up	Glyma.20G241600	Gm20	47201210	47203209	1.57249	2.99e-09	1.48e-05	Chalcone-flavanone isomerase family protein
Gm20_47202398_47202482	Gm20	47202398	47202482	-0.604167	0.0125	0.61667	williams 82	16h	CHH	2 kb up	Glyma.20G241600	Gm20	47201210	47203209	1.57249	2.99e-09	1.48e-05	Chalcone-flavanone isomerase family protein
Gm04_43444054_43444119	Gm04	43444054	43444119	-0.325	0.175	0.5	williams 82	16h	CHH	2 kb down	Glyma.04G180400	Gm04	43442988	43444987	3.84413	8.5e-05	0.0232237	BURP domain-containing protein
Gm06_16267158_16267228	Gm06	16267158	16267228	-0.378205	0.28846	0.66667	williams 82	16h	CHH	2 kb down	Glyma.06G187300	Gm06	16266238	16268237	3.04226	0.00015523	0.0333748	alpha/beta-Hydrolases superfamily protein
Gm06_16267264_16267328	Gm06	16267264	16267328	-0.541667	0.075	0.61667	williams 82	16h	CHH	2 kb down	Glyma.06G187300	Gm06	16266238	16268237	3.04226	0.00015523	0.0333748	alpha/beta-Hydrolases superfamily protein
Gm06_44122719_44123050	Gm06	44122719	44123050	-0.333333	0.13235	0.46569	williams 82	16h	CHH	2 kb down	Glyma.06G260200	Gm06	44122490	44124489	2.96503	3.38e-06	0.00242668	NAD(P)-linked oxidoreductase superfamily protein
Gm09_3074625_3074786	Gm09	3074625	3074786	-0.2	0	0.2	williams 82	16h	CHH	2 kb down	Glyma.09G037100	Gm09	3073025	3075024	4.11386	4.26e-05	0.0152277	Glycosyl hydrolase superfamily protein
Gm09_3343179_3343210	Gm09	3343179	3343210	-0.464167	0.15	0.61417	williams 82	16h	CHH	2 kb down	Glyma.09G040400	Gm09	3342585	3344584	2.25377	0.00010907	0.0273997	MLP-like protein 423
Gm10_38214525_38214573	Gm10	38214525	38214573	-0.2375	0.0375	0.275	williams 82	16h	CHH	2 kb down	Glyma.10G145900	Gm10	38213799	38215798	-1.27791	0.00013359	0.0304942	Protein of unknown function, DUF538
Gm10_42168754_42168790	Gm10	42168754	42168790	-0.416667	0.058333	0.475	williams 82	16h	CHH	2 kb down	Glyma.10G187700	Gm10	42167990	42169989	-1.03583	1.9e-05	0.00866123	nodulin MtN21 /EamA-like transporter family protein
Gm12_3860115_3860154	Gm12	3860115	3860154	-0.205128	0.22436	0.42949	williams 82	16h	CHH	2 kb down	Glyma.12G053800	Gm12	3858190	3860189	9.17638	6.54e-06	0.00416335	beta glucosidase 15
Gm13_29451539_29451629	Gm13	29451539	29451629	-0.710526	0.26316	0.97368	williams 82	16h	CHH	2 kb down	Glyma.13G186600	Gm13	29451529	29453528	2.04693	8.12e-09	2.86e-05	zinc induced facilitator-like 1
Gm13_29452722_29452874	Gm13	29452722	29452874	-0.344231	0.15064	0.49487	williams 82	16h	CHH	2 kb down	Glyma.13G186600	Gm13	29451529	29453528	2.04693	8.12e-09	2.86e-05	zinc induced facilitator-like 1
Gm20_36142015_36142098	Gm20	36142015	36142098	-0.814103	0.14744	0.96154	williams 82	16h	CHH	2 kb down	Glyma.20G119100	Gm20	36141342	36143341	-1.17692	0.00027821	0.0450686	Protein phosphatase 2C family protein
Gm20_44554788_44554841	Gm20	44554788	44554841	-0.3425	0.075	0.4175	williams 82	16h	CHH	2 kb down	Glyma.20G210100	Gm20	44553262	44555261	1.11829	0.00016762	0.0343156	Eukaryotic aspartyl protease family protein
